# Supplementary material for: Chromatin accessibility reveals potential prognostic value of the peak set associated with smoking history in patients with lung adenocarcinoma
Source: Heliyon. 2024 Dec 6;10(24):e41006. doi: 10.1016/j.heliyon.2024.e41006 (PMC11665461; doi:10.1016/j.heliyon.2024.e41006)
Supplement: Multimedia component 1 [file mmc1.xlsx]

## Sheet: Distance
Table S1. Clinical information of 22 LUAD samples from TCGA. Samples were divided into two groups, based on the number of pack-years. Light smokers were defined as pack years <20 (N=5); heavy smokers were defined as pack years ≥ 20 (N=13).
Sample	Smoker level	Distance for PC1	Outlier for PC1	Distance for PC2	Outlier for PC2	Study	age_at_initial_pathologic_diagnosis	country	days_to_birth	days_to_death	days_to_last_followup	gender	new_tumor_event_after_initial_treatment	number_of_lymphnodes_examined	pathologic_M	pathologic_N	pathologic_T	pathologic_stage	person_neoplasm_cancer_status	primary_therapy_outcome_success	residual_tumor	tobacco_smoking_history	tobacco_smoking_pack_years_smoked	tumor_tissue_site	vital_status	weiss_venous_invasion	OS	OS.time	DSS	DSS.time	DFI	DFI.time	PFI	PFI.time	PFS	PFS.time	EGFR mutation status	EML4-ALK translocation	PDL1 expression
TCGA-NJ-A4YG	Heavy smoker	14.2985	No	9.13251	No	luad	65	united states	-23812	NA	2261	male	no	NA	m0	n0	t2	stage ib	tumor free	NA	NA	4	104	lung	alive	NA	0	2261	0	2261	NA	NA	0	2261	0	2261	Wildtype	Wildtype	49.6536
TCGA-MP-A4TF	Heavy smoker	0.513037	No	31.5441	No	luad	58	united states	-21387	336	NA	female	yes	NA	m0	n0	t2b	stage iia	with tumor	partial remission/response	r0	4	40	lung	deceased	NA	1	336	1	336	NA	NA	1	195	1	195	Wildtype	Wildtype	223.491
TCGA-MP-A4TE	Heavy smoker	68.7704494*	Yes	2.67025	No	luad	56	united states	-20627	896	NA	male	yes	NA	mx	n0	t2b	stage iia	with tumor	complete remission/response	rx	4	40	lung	deceased	NA	1	896	1	896	1	226	1	226	1	226	Wildtype	Wildtype	20.7048
TCGA-MP-A4T7	Heavy smoker	20.891	No	19.4004	No	luad	75	united states	-27603	167	NA	female	NA	NA	m1	n0	t2	stage iv	NA	NA	r0	4	50	lung	deceased	NA	1	167	NA	167	NA	NA	0	167	1	167	Wildtype	Wildtype	32.6424
TCGA-MP-A4T4	Heavy smoker	38.8208	No	14.9502	No	luad	68	united states	-25052	2617	NA	female	NA	NA	m0	n1	t2	stage iib	NA	complete remission/response	r0	2	50	lung	deceased	NA	1	2617	NA	2617	0	2617	0	2617	1	2617	Wildtype	Wildtype	550.508
TCGA-MP-A4SV	Heavy smoker	8.00254	No	6.16537	No	luad	67	united states	-24516	2620	NA	male	NA	NA	m0	n0	t2	stage ib	NA	complete remission/response	r0	2	110	lung	deceased	NA	1	2620	NA	2620	0	2620	0	2620	1	2620	Wildtype	Wildtype	137.238
TCGA-L9-A8F4	Light smoker	20.8509	No	13.6803	No	luad	64	united states	-23617	NA	476	female	no	NA	mx	n0	t2a	stage ib	tumor free	NA	r0	2	14	lung	alive	NA	0	476	0	476	NA	NA	0	476	0	476	Wildtype	Wildtype	57.7201
TCGA-L4-A4E6	Heavy smoker	22.2852	No	3.12241	No	luad	67	united states	-24631	NA	435	male	no	NA	m0	n0	t1	stage ia	tumor free	complete remission/response	r0	3	30	lung	alive	NA	0	435	0	435	0	435	0	435	0	435	Wildtype	Wildtype	72.8612
TCGA-93-A4JQ	NA	34.4812	NA	10.6444	NA	luad	49	united states	-17951	NA	526	male	no	NA	mx	n0	t1b	stage ia	tumor free	complete remission/response	rx	3	NA	lung	alive	NA	0	526	0	526	0	526	0	526	0	526	Wildtype	Wildtype	152.136
TCGA-93-A4JO	Heavy smoker	32.2014	No	21.4565	No	luad	70	united states	-25898	33	NA	male	no	NA	mx	n0	t1a	stage ia	tumor free	NA	rx	4	50	lung	deceased	NA	1	33	0	33	NA	NA	0	33	1	33	Wildtype	Wildtype	81.0669
TCGA-93-A4JN	Heavy smoker	16.7011	No	8.71512	No	luad	71	united states	-26273	NA	718	male	no	NA	m1a	n0	t2a	stage iv	with tumor	stable disease	rx	3	40	lung	alive	NA	0	718	0	718	NA	NA	0	718	0	718	Wildtype	Wildtype	51.9534
TCGA-91-A4BD	NA	12.0275	NA	13.6271	NA	luad	78	united states	-28544	NA	603	male	no	NA	mx	n1	t1b	stage iia	tumor free	complete remission/response	rx	3	NA	lung	alive	NA	0	603	0	603	0	603	0	603	0	603	Wildtype	Wildtype	13.1502
TCGA-91-A4BC	Heavy smoker	4.08289	No	40.1933	No	luad	59	united states	-21565	NA	44	male	NA	NA	mx	n0	t2b	stage iia	NA	NA	NA	4	30	lung	alive	NA	0	44	0	44	NA	NA	0	44	0	44	Wildtype	Wildtype	41.7755
TCGA-86-A4P8	Light smoker	33.9907	No	0.810321	No	luad	59	united states	-21738	NA	805	female	NA	NA	mx	n2	t1b	stage iiia	NA	complete remission/response	NA	1	NA	lung	alive	NA	0	805	0	805	0	805	0	805	0	805	Wildtype	Mutated	88.423
TCGA-86-A4P7	Light smoker	1.01567	No	9.65107	No	luad	63	russia	-23330	NA	415	female	NA	NA	m0	n0	t2a	stage ib	tumor free	complete remission/response	r0	1	NA	lung	alive	NA	0	415	0	415	0	415	0	415	0	415	Mutated	Wildtype	52.1822
TCGA-86-A4D0	NA	84.7532	NA	44.6444	NA	luad	48	russia	-17607	116	NA	male	no	NA	m0	n0	t2b	stage iia	tumor free	NA	r0	2	NA	lung	deceased	NA	1	116	0	116	0	116	0	116	1	116	Wildtype	Wildtype	26.0586
TCGA-73-A9RS	Light smoker	29.8289	No	1.20276	No	luad	41	united states	-15162	340	NA	male	yes	NA	m0	n0	t3	stage iib	with tumor	progressive disease	r0	2	11	lung	deceased	NA	1	340	1	340	NA	NA	1	107	1	107	Wildtype	Wildtype	110.035
TCGA-4B-A93V	Heavy smoker	37.9633	No	34.1334	No	luad	52	united states	-19035	300	NA	female	yes	NA	m0	n0	t1b	stage ia	with tumor	progressive disease	r0	4	30	lung	deceased	NA	1	300	1	300	NA	NA	1	251	1	251	Wildtype	Wildtype	661.513
TCGA-49-AARO	NA	19.801	NA	1.31221	NA	luad	39	united states	-14527	NA	3759	female	yes	NA	mx	n0	t1a	stage ia	with tumor	complete remission/response	r0	2	NA	lung	alive	NA	0	3759	0	3759	1	1144	1	1144	1	1144	Wildtype	Wildtype	102.047
TCGA-44-A47F	Heavy smoker	21.2203	No	21.3235	No	luad	74	united states	-27122	NA	337	male	no	NA	m0	n1	t2b	stage iib	tumor free	complete remission/response	NA	3	20	lung	alive	NA	0	337	0	337	0	337	0	337	0	337	Wildtype	Wildtype	NA
TCGA-44-6146	Light smoker	35.0866	No	97.8146841*	Yes	luad	64	united states	-23378	NA	728	male	NA	NA	m0	n0	t3	stage iib	tumor free	NA	NA	3	15	lung	alive	NA	0	728	0	728	1	631	1	631	1	631	Wildtype	Wildtype	26.6245
TCGA-44-3918	Heavy smoker	23.8615	No	22.1465	No	luad	60	united states	-22236	NA	1036	female	NA	NA	m0	n0	t1	stage ia	tumor free	NA	r0	3	20	lung	alive	NA	0	1036	0	1036	1	511	1	511	1	511	Wildtype	Wildtype	699.466
* The outlier is calculated based on Grubbs' test.
