# Supplementary material for: Chromatin accessibility reveals potential prognostic value of the peak set associated with smoking history in patients with lung adenocarcinoma
Source: Heliyon. 2024 Dec 6;10(24):e41006. doi: 10.1016/j.heliyon.2024.e41006 (PMC11665461; doi:10.1016/j.heliyon.2024.e41006)
Supplement: Multimedia component 2 [file mmc2.xlsx]

## Sheet: Survival analyses 
Table S2-1. Survival analyses of LUAD patients with different absolute distance towards PC2. Prognostic effetcs evaluated by univariable Cox or multivariable Cox with adjustment for age, gender, T factor, N factor, M factor, and tumour stage; Samples inside the range of ±mean distance for PC2 were taken as control group.
Name	Test group	HR(95% CI)	P value	Surv Time	Cox model
PC2	samples outside ±mean distance for PC2	4.25(0.92-19.62)	0.063	OS.time	PC2
PC2	samples outside ±mean distance for PC2	4.26(0.92-19.7)	0.063	OS.time	PC2 + age_at_initial_pathologic_diagnosis
PC2	samples outside ±mean distance for PC2	4.5(0.95-21.36)	0.058	OS.time	PC2 + gender
PC2	samples outside ±mean distance for PC2	6.47(0.92-45.44)	0.06	OS.time	PC2 + pathologic_M
PC2	samples outside ±mean distance for PC2	3.94(0.86-18.14)	0.079	OS.time	PC2 + pathologic_N
PC2	samples outside ±mean distance for PC2	6.37(0.6-68.04)	0.126	OS.time	PC2 + pathologic_T
PC2	samples outside ±mean distance for PC2	5.61(0.84-37.47)	0.075	OS.time	PC2 + pathologic_stage
PC2	samples outside ±mean distance for PC2	5.72(1.4-23.31)	0.015	PFS.time	PC2
PC2	samples outside ±mean distance for PC2	6.37(1.48-27.35)	0.013	PFS.time	PC2 + age_at_initial_pathologic_diagnosis
PC2	samples outside ±mean distance for PC2	5.71(1.39-23.45)	0.016	PFS.time	PC2 + gender
PC2	samples outside ±mean distance for PC2	29.05(2.19-385.67)	0.011	PFS.time	PC2 + pathologic_M
PC2	samples outside ±mean distance for PC2	5.02(1.24-20.3)	0.024	PFS.time	PC2 + pathologic_N
PC2	samples outside ±mean distance for PC2	3.18(0.4-25.49)	0.276	PFS.time	PC2 + pathologic_T
PC2	samples outside ±mean distance for PC2	5.3(0.99-28.39)	0.052	PFS.time	PC2 + pathologic_stage

## Sheet: Analyses on clinical factors
Table S2-2. Comparisons on clinical factors between samples inside or outside the range of ±mean distance for PC2.
		Inside	Outside	P values	Statistic Method
Gender	female	6 (42.9)	3 (37.5)	1	Chi-square test
	male	8 (57.1)	5 (62.5)
Age_at_initial_pathologic_diagnosis	Median (IQR)	64.5 (56.8 to 67.8)	59.5 (56.5 to 65.5)	0.6084	Wilcoxon rank sum test
Pathologic_T	t1	1 (7.1)	1 (12.5)	0.184	Chi-square test
	t1a	1 (7.1)	1 (12.5)
	t1b	3 (21.4)	1 (12.5)
	t2	4 (28.6)
	t2a	3 (21.4)
	t2b	1 (7.1)	4 (50.0)
	t3	1 (7.1)	1 (12.5)
Pathologic_N	n0	11 (78.6)	7 (87.5)	0.729	Chi-square test
	n1	2 (14.3)	1 (12.5)
	n2	1 (7.1)
Pathologic_M	m0	6 (42.9)	6 (75.0)	0.466	Chi-square test
	m1	1 (7.1)
	m1a	1 (7.1)
	mx	6 (42.9)	2 (25.0)
Pathologic_stage	stage ia	3 (21.4)	3 (37.5)	0.305	Chi-square test
	stage ib	4 (28.6)
	stage iia	2 (14.3)	3 (37.5)
	stage iib	2 (14.3)	2 (25.0)
	stage iiia	1 (7.1)
	stage iv	2 (14.3)
EGFR mutation status	Mutated	1 (7.1)
	Wildtype	13 (92.9)	8 (100.0)
EML4-ALK translocation	Mutated	1 (7.1)
	Wildtype	13 (92.9)	8 (100.0)
PDL1 expression	Median (IQR)	65.3 (50.2 to 108.0)	81.1 (34.2 to 442.5)	0.6359	Wilcoxon rank sum test
