# Supplementary material for: Chromatin accessibility reveals potential prognostic value of the peak set associated with smoking history in patients with lung adenocarcinoma
Source: Heliyon. 2024 Dec 6;10(24):e41006. doi: 10.1016/j.heliyon.2024.e41006 (PMC11665461; doi:10.1016/j.heliyon.2024.e41006)
Supplement: Multimedia component 3 [file mmc3.xlsx]

## Sheet: Sheet1
Table S3. ATAC-Seq peaks from TCGA that were used in the PCA analysis(total 6341). Genes with PC2-related peaks showing correlation value greater than 0.8(total 426, marked in pink) were selected for subsequent PC2-based pathway analysis by GSEA.
Peak_Name	Chromosome	Start	End	hg19_Chromosome	hg19_Start	hg19_End	Peak_ID	Peak_Name	Linked_Distance	Linked_Gene	Linked_Gene_Start	Linked_Gene_Type	Raw_Correlation	Raw_FDR	Nearest_Gene_Distance	Nearest_Gene	Peak_Type	Link_ID	Correlation_Post_CNA	FDR_Post_CNA	Enhancer_ID	Enhancer_Annotation
ESCA_95854	chr15	59595372	59595873	chr15	59887571	59888072	435100	ESCA_95854	748	GCNT3	59594875	protein_coding	0.764898	5.24183e-07	748	GCNT3	Promoter	NA	0.764898	5.19909e-07
STAD_100020	chr17	41785822	41786323	chr17	39942074	39942575	474419	STAD_100020	858	JUP	41786931	protein_coding	0.786929	2.53483e-07	858	JUP	Promoter	NA	0.777164	3.45155e-07
ESCA_52664	chr7	99772558	99773059	chr7	99370181	99370682	244991	ESCA_52664	-92811	CYP3A5	99679998	protein_coding	0.775822	3.64e-07	6266	RP11-757A13.1	Intron	31998	0.776071	3.59e-07	CYP3A5_m2	Heterogeneous
COAD_71189	chr11	1060283	1060784	chr11	1060283	1060784	340290	COAD_71189	-14341	MUC2	1074875	processed_transcript	0.682356	9.02e-06	10654	RP13-870H17.3	Distal	42452	0.682356	9.04e-06	MUC2_m4	Heterogeneous
PRAD_978	chr1	10774865	10775366	chr1	10834922	10835423	3495	PRAD_978	-324559	RP4-635E18.6	11099675	antisense	0.501552	0.00254322	21534	CASZ1	Intron	251	0.501552	0.00266338	RP4-635E18.6_m2	ClusterDriven
COAD_71190	chr11	1060804	1061305	chr11	1060804	1061305	340291	COAD_71190	-13820	MUC2	1074875	processed_transcript	0.695025	5.82e-06	11175	RP13-870H17.3	Distal	42453	0.695025	5.83e-06	MUC2_m4	Heterogeneous
LUSC_94458	chr16	68923691	68924192	chr16	68957594	68958095	458653	LUSC_94458	-181622	HAS3	69105564	protein_coding	0.535012	0.0010075	3015	U7	Intron	61052	0.535012	0.00104517	HAS3_m7	ClusterDriven
COAD_118766	chr22	37521449	37521950	chr22	37917456	37917957	545910	COAD_118766	-2158	CARD10	37519542	protein_coding	0.641098	3.65e-05	-2156	CARD10	Distal	79481	0.647159	3.01e-05	CARD10_m1	Heterogeneous
LIHC_110602	chr19	45878042	45878543	chr19	46381300	46381801	513975	LIHC_110602	14304	FOXA3	45863989	protein_coding	0.566291	0.000400938	7877	IRF2BP1	Distal	71032	0.567224	0.000400748	FOXA3_p2	Heterogeneous
KIRP_49221	chr6	42139962	42140463	chr6	42107700	42108201	201598	KIRP_49221	-45954	RP11-7K24.3	42094259	lincRNA	0.569732	0.000361203	2406	C6orf132	Intron	27349	0.569617	0.00037237	RP11-7K24.3_m3	Heterogeneous
COAD_21046	chr2	233012382	233012883	chr2	233877092	233877593	93877	COAD_21046	19	AC106876.2	233012614	processed_transcript	0.896886	1.4266e-08	19	AC106876.2	Promoter	NA	0.896886	1.48157e-08
BRCA_183169	chr17	78996602	78997103	chr17	76992684	76993185	485894	BRCA_183169	13014	CANT1	79009867	protein_coding	0.723749	2.14e-06	13014	CANT1	Intron	67330	0.713056	3.1e-06	CANT1_p5	Heterogeneous
UCEC_39551	chr6	47187641	47188142	chr6	47155377	47155878	203200	UCEC_39551	394502	MEP1A	46793390	protein_coding	0.649702	2.74e-05	122013	TNFRSF21	Distal	25435	0.654084	2.39e-05	MEP1A_p11	ClusterDriven
STAD_99956	chr17	41650745	41651246	chr17	39806997	39807498	474331	STAD_99956	135935	JUP	41786931	protein_coding	0.630384	5.2e-05	-10795	KRT42P	Distal	66203	0.606957	0.000113828	JUP_p4	Heterogeneous
BLCA_87116	chr17	45127484	45127985	chr17	43204851	43205352	475597	BLCA_87116	5619	PLCD3	45133354	protein_coding	0.650624	2.65e-05	-4863	ACBD4	Intron	66325	0.650624	2.68e-05	PLCD3_p2	Heterogeneous
BLCA_89430	chr17	75684901	75685402	chr17	73680981	73681482	484354	BLCA_89430	-36176	ITGB4	75721328	protein_coding	0.660453	1.90118e-05	-351	RP11-474I11.7	Promoter	NA	0.660704	1.89926e-05
COAD_40317	chr6	885143	885644	chr6	885143	885644	189751	COAD_40317	-427079	FOXQ1	1312473	protein_coding	0.558178	0.000511855	23612	RP5-1077H22.2	Distal	24545	0.558178	0.000527784	FOXQ1_m1	Heterogeneous
BRCA_177874	chr17	47950404	47950905	chr17	46027770	46028271	476382	BRCA_177874	7223	PRR15L	47957878	protein_coding	0.703345	4.37e-06	-2378	RP11-6N17.6	Intron	66424	0.698884	5.1e-06	PRR15L_p2	Heterogeneous
HNSC_14793	chr2	172408962	172409463	chr2	173273690	173274191	83010	HNSC_14793	93926	AC104088.1	172315287	lincRNA	0.493423	0.00315327	2419	Clostridiales-1	Distal	10641	0.493423	0.00331	AC104088.1_p3	ClusterDriven
CESC_34503	chr11	120123871	120124372	chr11	119994579	119995080	364455	CESC_34503	61407	TRIM29	120185529	protein_coding	0.623218	6.58963e-05	-44853	AP000679.2	Promoter	NA	0.623218	6.69742e-05
CHOL_63641	chr20	36082458	36082959	chr20	34670380	34670881	524882	CHOL_63641	494385	RPL37P1	35588324	processed_pseudogene	0.535947	0.000981686	5483	RP4-550H1.5	Intron	74643	0.532689	0.00111718	RPL37P1_p1	ClusterDriven
BLCA_87744	chr17	50884438	50884939	chr17	48961799	48962300	477900	BLCA_87744	-117132	LINC00483	50767557	processed_transcript	0.581346	0.000252593	-16709	TOB1	Intron	66801	0.587312	0.000214133	LINC00483_m1	ClusterDriven
CESC_863	chr1	16158878	16159379	chr1	16485373	16485874	4913	CESC_863	-137	RP11-276H7.3	16159266	antisense	0.581948	0.000247987	-135	RP11-276H7.3	Promoter	NA	0.581948	0.00025361
THCA_91850	chr22	46750847	46751348	chr22	47146744	47147245	549347	THCA_91850	483137	TTC38	46267961	protein_coding	0.493036	0.00318485	11465	CTA-29F11.1	Distal	78922	0.493036	0.00334403	TTC38_p8	ClusterDriven
LUAD_133437	chr21	42365618	42366119	chr21	43785727	43786228	539028	LUAD_133437	725	TFF1	42366594	protein_coding	0.762684	5.65e-07	725	TFF1	Intron	77682	0.762684	5.62e-07	TFF1_p6	Heterogeneous
ESCA_108030	chr17	75684142	75684643	chr17	73680222	73680723	484353	ESCA_108030	-36935	ITGB4	75721328	protein_coding	0.535721	0.00098764	406	RP11-474I11.7	Intron	64677	0.534701	0.00105445	ITGB4_m1	Heterogeneous
UCEC_8797	chr1	201404750	201405251	chr1	201373878	201374379	38852	UCEC_8797	-5393	LAD1	201399608	protein_coding	0.513074	0.00186324	-5391	LAD1	3' UTR	8064	0.513376	0.00192886	LAD1_m2	ClusterDriven
ESCA_43214	chr6	41064810	41065311	chr6	41032549	41033050	201199	ESCA_43214	-25844	UNC5CL	41039217	protein_coding	0.707317	3.8e-06	-7882	NFYA	3' UTR	27319	0.701308	4.7e-06	UNC5CL_m3	Heterogeneous
COAD_13917	chr2	43161486	43161987	chr2	43388625	43389126	61600	COAD_13917	-155677	AC016735.1	43006060	lincRNA	0.670765	1.34e-05	-59044	AC093609.1	Distal	12168	0.670765	1.35e-05	AC016735.1_m3	Heterogeneous
STAD_96259	chr16	82033903	82034404	chr16	82067508	82068009	461399	STAD_96259	-850	HSD17B2	82035004	protein_coding	0.77185	4.16478e-07	-848	HSD17B2	Promoter	NA	0.77185	4.14475e-07
STAD_99963	chr17	41656271	41656772	chr17	39812523	39813024	474338	STAD_99963	-128214	KRT19	41528308	protein_coding	0.633454	4.7e-05	-9042	RP13-415G19.2	Distal	66024	0.641169	3.68e-05	KRT19_m2	Heterogeneous
BRCA_71759	chr6	42122004	42122505	chr6	42089742	42090243	201587	BRCA_71759	-27996	RP11-7K24.3	42094259	lincRNA	0.579952	0.000263778	20364	C6orf132	Intron	27347	0.58366	0.00024023	RP11-7K24.3_m2	Heterogeneous
CESC_42904	chr16	19005638	19006139	chr16	19016960	19017461	450093	CESC_42904	21955	TMC7	18983934	protein_coding	0.705474	4.05e-06	-6266	RNU6-1340P	Intron	60223	0.705474	4.05e-06	TMC7_p5	Heterogeneous
STAD_90184	chr15	40879554	40880055	chr15	41171752	41172253	431626	STAD_90184	-51096	PPP1R14D	40828709	protein_coding	0.498563	0.00275224	4492	AC025166.1	Distal	58679	0.498563	0.0028874	PPP1R14D_m2	ClusterDriven
CESC_53146	chr21	42433827	42434328	chr21	43853936	43854438	539055	CESC_53146	-82950	TFF2	42351128	protein_coding	0.590765	0.000187988	-16483	RNU6-1149P	Intron	77668	0.590765	0.000191964	TFF2_m7	Heterogeneous
PRAD_64679	chr11	1062366	1062867	chr11	1062366	1062867	340293	PRAD_64679	236473	CRACR2B	826144	protein_coding	0.52295	0.00141792	-12256	MUC2	Distal	42422	0.52295	0.00147679	CRACR2B_p5	Heterogeneous
ESCA_114857	chr19	41774999	41775500	chr19	42278905	42279406	512702	ESCA_114857	-68274	CEACAM7	41706976	protein_coding	0.641782	3.57e-05	11643	AC011513.4	Intron	73117	0.643527	3.4e-05	CEACAM7_m6	Heterogeneous
COAD_23021	chr3	37992613	37993114	chr3	38034104	38034605	103224	COAD_23021	4805	VILL	37988059	protein_coding	0.737632	1.32299e-06	4805	VILL	Promoter	NA	0.738287	1.2902e-06
BLCA_89443	chr17	75723204	75723705	chr17	73719284	73719785	484377	BLCA_89443	2127	ITGB4	75721328	protein_coding	0.695668	5.69e-06	2127	ITGB4	Intron	64681	0.6964	5.56e-06	ITGB4_p1	Heterogeneous
BLCA_71306	chr13	73079283	73079784	chr13	73653421	73653922	405651	BLCA_71306	24558	KLF5	73054976	protein_coding	0.772593	4.06e-07	21451	FABP5P1	Distal	51699	0.768618	4.59e-07	KLF5_p2	Heterogeneous
LUSC_112678	chr21	41581707	41582208	chr21	42953634	42954135	538675	LUSC_112678	-639	AP006748.1	41581319	lincRNA	0.621337	7.01261e-05	-637	AP006748.1	Promoter	NA	0.627544	5.79552e-05
ESCA_115053	chr19	43675860	43676361	chr19	44180012	44180513	513259	ESCA_115053	105146	KCNN4	43781257	protein_coding	0.542576	0.000811141	-5562	PLAUR	Distal	73267	0.546979	0.000738122	KCNN4_p6	ClusterDriven
PRAD_64675	chr11	1053324	1053825	chr11	1053324	1053825	340287	PRAD_64675	3695	RP13-870H17.3	1049880	lincRNA	0.670956	1.33e-05	3695	RP13-870H17.3	Exon	42440	0.670956	1.34e-05	RP13-870H17.3_p1	Heterogeneous
COAD_71187	chr11	1054292	1054793	chr11	1054292	1054793	340288	COAD_71187	4663	RP13-870H17.3	1049880	lincRNA	0.628883	5.47e-05	4663	RP13-870H17.3	Exon	42441	0.628883	5.54e-05	RP13-870H17.3_p1	Heterogeneous
CHOL_61154	chr19	38812206	38812707	chr19	39302846	39303347	511625	CHOL_61154	907	LGALS4	38813364	protein_coding	0.832264	6.42e-08	907	LGALS4	Exon	72962	0.839021	5.45e-08	LGALS4_p12	Heterogeneous
STAD_102791	chr17	78338831	78339332	chr17	76334912	76335413	485517	STAD_102791	-206675	TMC6	78132407	protein_coding	0.477772	0.00472191	20995	SOCS3	Intron	67302	0.477808	0.0049804	TMC6_m1	ClusterDriven
COAD_3610	chr1	46180723	46181224	chr1	46646395	46646896	13405	COAD_3610	5901	TSPAN1	46175073	protein_coding	0.772177	4.12e-07	-2151	AL672043.1	Intron	879	0.772177	4.09e-07	TSPAN1_p1	Heterogeneous
PCPG_69964	chr17	352565	353066	chr17	202356	202857	463918	PCPG_69964	33438	RPH3AL	386254	protein_coding	0.728831	1.8e-06	178	RP11-1260E13.2	5' UTR	64863	0.728831	1.79e-06	RPH3AL_p1	Heterogeneous
KIRC_1027	chr1	15366175	15366676	chr1	15692671	15693172	4610	KIRC_1027	218684	AGMAT	15585110	protein_coding	0.696262	5.58e-06	-22548	RP3-467K16.2	Intron	4908	0.694452	5.94e-06	AGMAT_p8	Heterogeneous
COAD_30286	chr4	38231625	38232126	chr4	38233246	38233747	139412	COAD_30286	-432320	KLF3	38664196	protein_coding	0.532826	0.00107231	-6735	AC098680.1	Distal	18526	0.532826	0.00111273	KLF3_m1	Heterogeneous
CHOL_858	chr1	23799455	23799956	chr1	24125945	24126446	7135	CHOL_858	1098	GALE	23800804	protein_coding	0.70399	4.26952e-06	1098	GALE	Promoter	NA	0.70399	4.26682e-06
ESCA_42957	chr6	36743813	36744314	chr6	36711590	36712091	200033	ESCA_42957	-407179	C6orf222	36336885	protein_coding	0.703294	4.37e-06	7014	RP3-431A14.4	Intron	27185	0.703294	4.37e-06	C6orf222_m10	Heterogeneous
KIRP_16362	chr2	108267048	108267549	chr2	108883504	108884005	72877	KIRP_16362	-21340	SULT1C2	108288639	protein_coding	0.6625	1.77e-05	-9511	AC019100.7	Distal	10032	0.66369	1.71e-05	SULT1C2_m1	Heterogeneous
KIRC_22461	chr4	68951401	68951902	chr4	69817119	69817620	143156	KIRC_22461	139	UGT2A3	68951791	protein_coding	0.857313	3.6e-08	139	UGT2A3	Exon	20018	0.857483	3.54e-08	UGT2A3_p7	Heterogeneous
CESC_34506	chr11	120129315	120129816	chr11	120000023	120000524	364458	CESC_34506	55963	TRIM29	120185529	protein_coding	0.719029	2.52062e-06	-39409	AP000679.2	Promoter	NA	0.719029	2.51579e-06
CESC_51012	chr19	55069002	55069503	chr19	55580370	55580871	516667	CESC_51012	-2767	EPS8L1	55072020	protein_coding	0.674934	1.16e-05	2038	RDH13	Intron	71662	0.674962	1.17e-05	EPS8L1_m1	Heterogeneous
COAD_78200	chr12	13383294	13383795	chr12	13536228	13536729	371624	COAD_78200	3622	LINC01559	13387167	lincRNA	0.80884	1.29e-07	3622	LINC01559	Intron	49635	0.810684	1.21e-07	LINC01559_p8	Heterogeneous
CESC_2442	chr1	46181334	46181835	chr1	46647006	46647507	13406	CESC_2442	6512	TSPAN1	46175073	protein_coding	0.754787	7.4e-07	-2762	AL672043.1	Intron	880	0.754787	7.34e-07	TSPAN1_p1	Heterogeneous
LUAD_82933	chr11	1052787	1053288	chr11	1052787	1053288	340286	LUAD_82933	3158	RP13-870H17.3	1049880	lincRNA	0.631295	5.05e-05	3158	RP13-870H17.3	Exon	42439	0.631295	5.12e-05	RP13-870H17.3_p1	Heterogeneous
ESCA_54589	chr7	143472125	143472626	chr7	143169218	143169719	254171	ESCA_54589	64563	EPHA1-AS1	143407813	antisense	0.471873	0.00547801	-5495	TAS2R41	Intron	30524	0.471873	0.00579756	EPHA1-AS1_p2	Heterogeneous
LUSC_105989	chr19	35107411	35107912	chr19	35598315	35598816	510493	LUSC_105989	-8217	FXYD3	35115879	protein_coding	0.695399	5.74e-06	-1356	HPN-AS1	Distal	70402	0.694291	5.98e-06	FXYD3_m7	Heterogeneous
KIRP_116021	chr17	42463819	42464320	chr17	40615837	40616338	474693	KIRP_116021	434634	LINC00671	42898704	lincRNA	0.567746	0.000383653	5226	ATP6V0A1	Intron	66242	0.567746	0.000394254	LINC00671_p1	ClusterDriven
BLCA_20110	chr3	37991710	37992211	chr3	38033201	38033702	103223	BLCA_20110	3902	VILL	37988059	protein_coding	0.679799	9.85e-06	3902	VILL	Intron	14366	0.678585	1.03e-05	VILL_p1	Heterogeneous
BLCA_71295	chr13	73068222	73068723	chr13	73642360	73642861	405640	BLCA_71295	340724	BORA	72727749	protein_coding	0.486796	0.00375283	13497	KLF5	Intron	51689	0.475968	0.00521979	BORA_p6	ClusterDriven
KIRP_91861	chr12	53443925	53444426	chr12	53837709	53838210	380392	KIRP_91861	2571	PRR13	53441605	protein_coding	0.528177	0.00122309	2435	RP11-793H13.8	Intron	48113	0.528177	0.00127104	PRR13_p1	Heterogeneous
CESC_50578	chr19	47096137	47096638	chr19	47599394	47599895	514398	CESC_50578	-307794	SLC1A5	46788594	protein_coding	0.481329	0.00431688	-16884	SAE1	Intron	73375	0.481329	0.00454928	SLC1A5_m4	ClusterDriven
STAD_99961	chr17	41654818	41655319	chr17	39811070	39811571	474336	STAD_99961	131862	JUP	41786931	protein_coding	0.606611	0.000113129	-10495	RP13-415G19.2	Distal	66208	0.580745	0.000263267	JUP_p4	Heterogeneous
CESC_44670	chr17	4738313	4738814	chr17	4641608	4642109	465258	CESC_44670	1358	CXCL16	4739922	protein_coding	0.643752	3.33765e-05	1358	CXCL16	Promoter	NA	0.643752	3.37634e-05
LUSC_105996	chr19	35116028	35116529	chr19	35606932	35607433	510505	LUSC_105996	400	FXYD3	35115879	protein_coding	0.893043	1.48943e-08	400	FXYD3	Promoter	NA	0.8939	1.49841e-08
COAD_78152	chr12	12903816	12904317	chr12	13056750	13057251	371436	COAD_78152	483100	LINC01559	13387167	lincRNA	0.674403	1.18e-05	-11760	MIR614	Intron	49625	0.677412	1.08e-05	LINC01559_p1	Heterogeneous
LIHC_31195	chr3	186745144	186745645	chr3	186462933	186463434	129993	LIHC_31195	28119	KNG1	186717276	protein_coding	0.448535	0.00960612	-15296	PSMD10P2	Intron	15926	0.453359	0.00916598	KNG1_p4	ClusterDriven
COAD_5664	chr1	109762910	109763411	chr1	110305532	110306033	23183	COAD_5664	866	EPS8L3	109764027	protein_coding	0.751222	8.36e-07	866	EPS8L3	Intron	6025	0.751222	8.29e-07	EPS8L3_p4	Heterogeneous
COAD_9538	chr1	204451125	204451626	chr1	204420253	204420754	40401	COAD_9538	73526	RP11-739N20.2	204377850	antisense	0.607221	0.000110984	-39583	PPP1R15B	Intron	3878	0.607331	0.000112429	RP11-739N20.2_p4	Heterogeneous
ESCA_52665	chr7	99773357	99773858	chr7	99370980	99371481	244992	ESCA_52665	-346005	CNPY4	100119613	protein_coding	-0.575475	0.000330865	7065	RP11-757A13.1	Intron	29844	-0.585572	0.000247684	CNPY4_m4	Heterogeneous
UCEC_100527	chr21	42376301	42376802	chr21	43796410	43796911	539034	UCEC_100527	-9958	TFF1	42366594	protein_coding	0.720608	2.39e-06	-9956	TFF1	Exon	77684	0.720608	2.38e-06	TFF1_m2	Heterogeneous
COAD_118555	chr22	35379040	35379541	chr22	35775033	35775534	545162	COAD_118555	313155	ISX	35066136	protein_coding	0.455136	0.00822614	-1068	HMOX1	Distal	78493	0.455136	0.00877835	ISX_p4	ClusterDriven
COAD_70802	chr10	132408338	132408839	chr10	134221842	134222343	339390	COAD_70802	11421	PWWP2B	132397168	protein_coding	0.689727	7e-06	-10492	RP11-432J24.2	Intron	40871	0.689727	7.02e-06	PWWP2B_p2	Heterogeneous
PRAD_107539	chr21	41580192	41580693	chr21	42952119	42952620	538673	PRAD_107539	876	AP006748.1	41581319	lincRNA	0.72248	2.23e-06	876	AP006748.1	Intron	77637	0.733043	1.55e-06	AP006748.1_p25	Heterogeneous
COAD_117121	chr21	42384911	42385412	chr21	43805020	43805521	539038	COAD_117121	-34034	TFF2	42351128	protein_coding	0.573959	0.000317358	11684	TMPRSS3	Intron	77665	0.573959	0.000325492	TFF2_m5	Heterogeneous
STAD_15180	chr2	108266202	108266703	chr2	108882658	108883159	72876	STAD_15180	-22186	SULT1C2	108288639	protein_coding	0.613825	8.95e-05	-10357	AC019100.7	Distal	10031	0.616031	8.47e-05	SULT1C2_m1	Heterogeneous
COAD_921	chr1	10778634	10779135	chr1	10838691	10839192	3497	COAD_921	139644	RP4-734G22.3	10639241	antisense	0.528305	0.00121867	17765	CASZ1	Intron	248	0.528305	0.00126647	RP4-734G22.3_p7	Heterogeneous
KIRP_50622	chr6	71411204	71411705	chr6	72120907	72121408	206100	KIRP_50622	-34410	MIR30C2	71377045	miRNA	0.576272	0.000295547	5981	RP3-331H24.5	Intron	27649	0.576272	0.000302989	MIR30C2_m1	Heterogeneous
STAD_29949	chr4	139665527	139666028	chr4	140586681	140587182	151790	STAD_29949	10	MGST2	139665768	protein_coding	0.710936	3.35189e-06	10	MGST2	Promoter	NA	0.710936	3.34124e-06
CESC_31300	chr10	103748006	103748507	chr10	105507764	105508265	333697	CESC_31300	2291	SH3PXD2A-AS1	103745966	antisense	0.772837	4.03e-07	2291	SH3PXD2A-AS1	Intron	40568	0.772837	4e-07	SH3PXD2A-AS1_p1	Heterogeneous
CESC_9193	chr2	109701871	109702372	chr2	110459448	110459949	73381	CESC_9193	87788	SOWAHC	109614334	protein_coding	0.479541	0.00451662	-30607	AC109815.2	Distal	10068	0.479396	0.00478183	SOWAHC_p2	ClusterDriven
CHOL_66326	chr22	37323567	37324068	chr22	37719608	37720109	545817	CHOL_66326	-303635	TST	37020183	protein_coding	0.579483	0.000267655	31021	RP1-63G5.7	Distal	79423	0.579483	0.000274033	TST_m2	Heterogeneous
MESO_10875	chr2	112624330	112624831	chr2	113381907	113382408	73822	MESO_10875	160009	IL1A	112784590	protein_coding	0.589147	0.000197602	-2412	AC079922.2	Distal	12890	0.589147	0.000202032	IL1A_p2	Heterogeneous
MESO_26208	chr6	7050773	7051274	chr6	7051006	7051507	191653	MESO_26208	-490551	DSP	7541575	protein_coding	0.49366	0.00313355	-56571	RREB1	Distal	24605	0.49366	0.00328983	DSP_m1	ClusterDriven
BLCA_71305	chr13	73078371	73078872	chr13	73652509	73653010	405650	BLCA_71305	350873	BORA	72727749	protein_coding	0.532713	0.00107576	22363	FABP5P1	Distal	51690	0.524731	0.00140336	BORA_p7	ClusterDriven
BLCA_97004	chr19	38644626	38645127	chr19	39135266	39135767	511486	BLCA_97004	168487	LGALS4	38813364	protein_coding	0.496285	0.00292298	-2770	ACTN4	Distal	72951	0.526376	0.00133867	LGALS4_p3	ClusterDriven
COAD_43624	chr6	43842912	43843413	chr6	43810649	43811150	202235	COAD_43624	-157417	C6orf223	44000580	protein_coding	0.502402	0.00248613	9170	RP11-344J7.2	Distal	25369	0.498173	0.00291772	C6orf223_m5	ClusterDriven
ESCA_125676	chrX	68999312	68999813	chrX	68219155	68219656	556158	ESCA_125676	170566	EFNB1	68828997	protein_coding	0.590087	0.000191992	166230	PJA1	Distal	80094	0.581766	0.000255029	EFNB1_p7	Heterogeneous
CESC_51013	chr19	55069517	55070018	chr19	55580885	55581386	516668	CESC_51013	-2252	EPS8L1	55072020	protein_coding	0.705771	4.01e-06	1523	RDH13	Exon	71663	0.705429	4.06e-06	EPS8L1_m1	Heterogeneous
STAD_114727	chr20	62644177	62644678	chr20	61275529	61276030	532583	STAD_114727	1983	SLCO4A1	62642445	protein_coding	0.75386	7.65e-07	-1122	RP11-93B14.6	Intron	75201	0.750132	8.6e-07	SLCO4A1_p1	Heterogeneous
COAD_108796	chr19	17798093	17798594	chr19	17908902	17909403	507379	COAD_108796	3516	B3GNT3	17794828	protein_coding	0.747302	9.53e-07	3516	B3GNT3	Intron	69880	0.747302	9.46e-07	B3GNT3_p1	Heterogeneous
ESCA_1900	chr1	16143018	16143519	chr1	16469513	16470014	4897	ESCA_1900	-15997	RP11-276H7.3	16159266	antisense	0.587492	0.000208314	-11940	RP11-276H7.2	Intron	379	0.587492	0.000212923	RP11-276H7.3_m2	Heterogeneous
COAD_110660	chr19	45866663	45867164	chr19	46369921	46370422	513969	COAD_110660	2925	FOXA3	45863989	protein_coding	0.654379	2.34e-05	2925	FOXA3	Intron	71026	0.659943	1.95e-05	FOXA3_p1	Heterogeneous
CESC_1425	chr1	26355510	26356011	chr1	26682001	26682502	7971	CESC_1425	-1631	AIM1L	26354130	protein_coding	0.648741	2.83e-05	-1629	AIM1L	Distal	5189	0.648741	2.86e-05	AIM1L_m1	Heterogeneous
COAD_88727	chr14	65269682	65270183	chr14	65736400	65736901	419694	COAD_88727	-327028	GPX2	64942905	protein_coding	0.516862	0.00167891	1104	CTD-2509G16.1	Intron	55974	0.516862	0.00175111	GPX2_m5	ClusterDriven
TGCT_30209	chr7	73770723	73771224	chr7	73185053	73185554	239963	TGCT_30209	-704	CLDN3	73770270	protein_coding	0.853504	3.91748e-08	-702	CLDN3	Promoter	NA	0.853097	3.89327e-08
BRCA_183168	chr17	78995931	78996432	chr17	76992013	76992514	485893	BRCA_183168	13685	CANT1	79009867	protein_coding	0.706678	3.8872e-06	13685	CANT1	Promoter	NA	0.701323	4.69593e-06
LIHC_110550	chr19	45514424	45514925	chr19	46017682	46018183	513814	LIHC_110550	-349314	FOXA3	45863989	protein_coding	0.618133	7.79e-05	8096	VASP	Intron	71018	0.620565	7.3e-05	FOXA3_m1	Heterogeneous
BLCA_16764	chr2	172442503	172443004	chr2	173307231	173307732	83029	BLCA_16764	127467	AC104088.1	172315287	lincRNA	0.489453	0.00349865	-14149	AC078883.4	Intron	10644	0.489453	0.00367621	AC104088.1_p6	ClusterDriven
CESC_854	chr1	16144342	16144843	chr1	16470837	16471338	4899	CESC_854	-10618	RP11-276H7.2	16155211	antisense	0.648114	2.89e-05	-10616	RP11-276H7.2	Intron	376	0.648114	2.92e-05	RP11-276H7.2_m3	Heterogeneous
BLCA_71269	chr13	72959583	72960084	chr13	73533721	73534222	405601	BLCA_71269	-95142	KLF5	73054976	protein_coding	0.61336	9.09e-05	-76565	PSMD10P3	Intron	51694	0.613027	9.35e-05	KLF5_m3	Heterogeneous
PRAD_38687	chr6	31876790	31877291	chr6	31844567	31845068	198408	PRAD_38687	2005	SLC44A4	31879046	protein_coding	0.756216	7.06e-07	2005	SLC44A4	5' UTR	26983	0.756216	7e-07	SLC44A4_p2	Heterogeneous
BLCA_20323	chr3	42159911	42160412	chr3	42201403	42201904	104115	BLCA_20323	-329137	VIPR1	42489299	protein_coding	0.542793	0.000806237	-13789	TPMTP2	Promoter	NA	0.542793	0.00083495
BLCA_20588	chr3	46981341	46981842	chr3	47022831	47023332	105246	BLCA_20588	1909	NBEAL2	46979683	protein_coding	0.587508	0.000208211	418	CCDC12	Intron	14503	0.587508	0.000212826	NBEAL2_p1	Heterogeneous
STAD_100488	chr17	45424936	45425437	chr17	43502302	43502803	475754	STAD_100488	9234	ARHGAP27	45434421	protein_coding	0.759379	6.31e-07	-8279	AC091132.2	Intron	66364	0.752955	7.81e-07	ARHGAP27_p8	Heterogeneous
BLCA_96658	chr19	35118986	35119487	chr19	35609890	35610391	510509	BLCA_96658	3358	FXYD3	35115879	protein_coding	0.781992	2.9602e-07	3358	FXYD3	Promoter	NA	0.781165	3.03388e-07
BLCA_20809	chr3	49900468	49900969	chr3	49937901	49938402	105962	BLCA_20809	3154	MST1R	49903873	protein_coding	0.760965	5.99e-07	1417	CTD-2330K9.2	Intron	16633	0.760965	5.97e-07	MST1R_p1	Heterogeneous
ESCA_108029	chr17	75683610	75684111	chr17	73679690	73680191	484352	ESCA_108029	-37467	ITGB4	75721328	protein_coding	0.530287	0.00115267	938	RP11-474I11.7	Intron	64676	0.529435	0.00122637	ITGB4_m1	Heterogeneous
KIRC_91802	chr22	30572675	30573176	chr22	30968662	30969163	544123	KIRC_91802	1661	GAL3ST1	30574587	protein_coding	0.827558	7.46301e-08	1661	GAL3ST1	Promoter	NA	0.827558	7.48355e-08
PRAD_107662	chr21	42468577	42469078	chr21	43888687	43889188	539069	PRAD_107662	-27180	SLC37A1	42496008	protein_coding	0.558065	0.000513626	-27178	SLC37A1	Distal	76999	0.558065	0.000529512	SLC37A1_m4	Heterogeneous
COAD_121227	chrX	46320216	46320717	chrX	46179651	46180152	554641	COAD_121227	337102	KRT18P68	45983365	processed_pseudogene	0.480137	0.00445	7178	LINC01186	Distal	79961	0.480137	0.00469238	KRT18P68_p1	ClusterDriven
BLCA_1096	chr1	16172833	16173334	chr1	16499328	16499829	4925	BLCA_1096	13818	RP11-276H7.3	16159266	antisense	0.553197	0.000594188	13818	RP11-276H7.3	Distal	382	0.553197	0.00061342	RP11-276H7.3_p1	Heterogeneous
CHOL_34977	chr9	113511214	113511715	chr9	116273494	116273995	307698	CHOL_34977	-134466	HDHD3	113376999	protein_coding	0.499335	0.00269671	66734	RGS3	Intron	38830	0.499335	0.0028273	HDHD3_m4	ClusterDriven
CHOL_46164	chr12	121025668	121026169	chr12	121463471	121463972	394767	CHOL_46164	47376	HNF1A	120978543	protein_coding	0.763419	5.51e-07	-9415	C12orf43	Intron	48971	0.763419	5.48e-07	HNF1A_p5	Heterogeneous
LUSC_69470	chr10	104085691	104086192	chr10	105845449	105845950	333830	LUSC_69470	60	COL17A1	104086002	protein_coding	0.667802	1.48262e-05	60	COL17A1	Promoter	NA	0.667802	1.49088e-05
COAD_84317	chr13	30108771	30109272	chr13	30682908	30683409	400000	COAD_84317	-147	LINC00365	30108875	lincRNA	0.555362	0.000556937	-145	LINC00365	Promoter	NA	0.54694	0.000738949
CESC_21020	chr6	42122622	42123123	chr6	42090360	42090861	201588	CESC_21020	19746	C6orf132	42142619	protein_coding	0.782951	2.88e-07	19746	C6orf132	Intron	27357	0.780908	3.07e-07	C6orf132_p3	Heterogeneous
LUSC_75850	chr11	120304507	120305008	chr11	120175216	120175717	364531	LUSC_75850	68118	POU2F3	120236640	protein_coding	0.454842	0.00828336	-20369	TMEM136	Promoter	NA	0.454842	0.00884174
COAD_18009	chr2	157261265	157261766	chr2	158117777	158118278	80277	COAD_18009	3918	GALNT5	157257598	protein_coding	0.686776	7.75e-06	3918	GALNT5	Intron	10531	0.686776	7.78e-06	GALNT5_p2	Heterogeneous
BLCA_97713	chr19	44776962	44777463	chr19	45280219	45280720	513483	BLCA_97713	-656	CBLC	44777869	protein_coding	0.776576	3.5383e-07	-654	CBLC	Promoter	NA	0.775349	3.67545e-07
BRCA_197522	chr19	57805549	57806050	chr19	58316917	58317418	517261	BRCA_197522	9113	ZNF552	57814913	protein_coding	0.759653	6.26e-07	9113	ZNF552	Intron	74211	0.746447	9.75e-07	ZNF552_p5	Heterogeneous
CESC_15317	chr3	195876606	195877107	chr3	195603477	195603978	132602	CESC_15317	-64580	MUC4	195812277	protein_coding	0.57383	0.0003186	5538	MIR6829	Promoter	NA	0.571899	0.000346968
CHOL_34978	chr9	113519697	113520198	chr9	116281977	116282478	307702	CHOL_34978	-142949	HDHD3	113376999	protein_coding	0.490837	0.00337435	70071	RP11-168K11.2	Intron	38831	0.490837	0.00354396	HDHD3_m5	ClusterDriven
STAD_114728	chr20	62645031	62645532	chr20	61276383	61276884	532584	STAD_114728	2837	SLCO4A1	62642445	protein_coding	0.673414	1.22e-05	-1976	RP11-93B14.6	Intron	75202	0.665568	1.61e-05	SLCO4A1_p1	Heterogeneous
STAD_99960	chr17	41654031	41654532	chr17	39810283	39810784	474335	STAD_99960	132649	JUP	41786931	protein_coding	0.684175	8.48e-06	-11282	RP13-415G19.2	Distal	66207	0.675423	1.15e-05	JUP_p4	Heterogeneous
KIRC_1647	chr1	24108866	24109367	chr1	24435356	24435857	7228	KIRC_1647	3058	MYOM3	24112175	protein_coding	0.744021	1.06636e-06	3058	MYOM3	Promoter	NA	0.744021	1.05802e-06
COAD_110176	chr19	41957105	41957606	chr19	42461257	42461758	512767	COAD_110176	381083	CEACAM5	41576273	protein_coding	0.610026	0.000101299	2034	RABAC1	Exon	70718	0.617207	8.15e-05	CEACAM5_p13	ClusterDriven
STAD_95708	chr16	69408431	69408932	chr16	69442334	69442835	458822	STAD_95708	346258	NOB1	69754940	protein_coding	0.525099	0.00133495	-109	TERF2	Promoter	NA	0.525099	0.00138892
COAD_23786	chr3	49905897	49906398	chr3	49943330	49943831	105968	COAD_23786	-2275	MST1R	49903873	protein_coding	0.709255	3.55e-06	-2273	MST1R	Exon	16637	0.709255	3.54e-06	MST1R_m1	Heterogeneous
CESC_1895	chr1	34783508	34784009	chr1	35249109	35249610	10156	CESC_1895	2570	GJB3	34781189	protein_coding	0.815123	1.07e-07	2570	GJB3	Intron	739	0.815123	1.06e-07	GJB3_p2	Heterogeneous
CESC_46887	chr17	75723746	75724247	chr17	73719826	73720327	484378	CESC_46887	2669	ITGB4	75721328	protein_coding	0.673565	1.21863e-05	2669	ITGB4	Promoter	NA	0.678343	1.04157e-05
LIHC_71980	chr10	94677654	94678155	chr10	96437411	96437912	331472	LIHC_71980	-260753	CYP2C9	94938658	protein_coding	0.676266	1.11e-05	-5714	CYP2C18	Distal	40388	0.676286	1.12e-05	CYP2C9_m1	Heterogeneous
CESC_38165	chr13	75705316	75705817	chr13	76279452	76279953	406197	CESC_38165	155794	RP11-29G8.3	75549773	processed_transcript	0.567023	0.000392212	-16368	FAM204CP	Intron	51740	0.569184	0.000377379	RP11-29G8.3_p1	Heterogeneous
KIRC_64465	chr13	44393341	44393842	chr13	44967477	44967978	402632	KIRC_64465	283141	SMIM2-AS1	44110451	antisense	0.673511	1.22e-05	12392	TUSC8	Intron	51567	0.674036	1.21e-05	SMIM2-AS1_p7	ClusterDriven
KIRP_34556	chr4	68962799	68963300	chr4	69828517	69829018	143161	KIRP_34556	-11259	UGT2A3	68951791	protein_coding	0.77324	3.97e-07	-11257	UGT2A3	Distal	20020	0.774101	3.83e-07	UGT2A3_m2	Heterogeneous
PRAD_4811	chr1	84409831	84410332	chr1	84875514	84876015	19496	PRAD_4811	11550	DNASE2B	84398532	protein_coding	0.50195	0.00251658	11550	DNASE2B	Intron	1332	0.50195	0.00263517	DNASE2B_p1	ClusterDriven
CESC_808	chr1	15764147	15764648	chr1	16090642	16091143	4751	CESC_808	-390813	RP11-276H7.2	16155211	antisense	0.521832	0.00146366	908	Metazoa_SRP	Promoter	NA	0.520851	0.00156723
UCEC_96130	chr19	48614088	48614589	chr19	49117345	49117846	514891	UCEC_96130	515	FAM83E	48614854	protein_coding	0.681254	9.38e-06	515	FAM83E	Exon	73455	0.681254	9.4e-06	FAM83E_p9	Heterogeneous
BLCA_36505	chr6	30122511	30123012	chr6	30090288	30090789	197761	BLCA_36505	-9656	TRIM31	30113106	protein_coding	0.789195	2.36e-07	-9654	TRIM31	Distal	26849	0.789195	2.34e-07	TRIM31_m2	Heterogeneous
KIRP_75588	chr10	13526962	13527463	chr10	13568962	13569463	317920	KIRP_75588	1761	BEND7	13528974	protein_coding	0.700915	4.76e-06	-1301	RP11-214D15.2	Intron	41253	0.693455	6.16e-06	BEND7_p5	Heterogeneous
BLCA_20590	chr3	46982675	46983176	chr3	47024165	47024666	105248	BLCA_20590	3243	NBEAL2	46979683	protein_coding	0.547561	0.000701496	-914	CCDC12	Promoter	NA	0.547561	0.000725347
ACC_81295	chr19	44692006	44692507	chr19	45195276	45195777	513433	ACC_81295	-55448	BCL3	44747705	protein_coding	0.480116	0.00445247	-6892	CEACAM16	Intron	70865	0.475239	0.00531704	BCL3_m1	ClusterDriven
LUSC_29757	chr3	186752846	186753347	chr3	186470635	186471136	129996	LUSC_29757	-7596	PSMD10P2	186760693	transcribed_processed_pseudogene	0.607384	0.000110375	-7594	PSMD10P2	Intron	15942	0.603801	0.000125957	PSMD10P2_m7	Heterogeneous
CESC_34509	chr11	120132134	120132635	chr11	120002842	120003343	364461	CESC_34509	53144	TRIM29	120185529	protein_coding	0.746683	9.75e-07	-36590	AP000679.2	Intron	46820	0.746683	9.68e-07	TRIM29_p13	Heterogeneous
ESCA_19444	chr2	172440797	172441298	chr2	173305525	173306026	83026	ESCA_19444	115548	AC093818.1	172556596	antisense	0.551189	0.000630717	-12443	AC078883.4	Intron	13267	0.551189	0.000651626	AC093818.1_p5	Heterogeneous
COAD_13915	chr2	43160209	43160710	chr2	43387348	43387849	61598	COAD_13915	-154400	AC016735.1	43006060	lincRNA	0.594993	0.000164208	-57767	AC093609.1	Distal	12166	0.594993	0.000167694	AC016735.1_m3	ClusterDriven
KIRP_16388	chr2	108385629	108386130	chr2	109002085	109002586	72922	KIRP_16388	97241	SULT1C2	108288639	protein_coding	0.737077	1.35e-06	7969	SULT1C4	Intron	10038	0.737077	1.34e-06	SULT1C2_p2	Heterogeneous
KIRP_41260	chr5	79070215	79070716	chr5	78366038	78366539	171476	KIRP_41260	749	BHMT2	79069717	protein_coding	0.846842	4.46e-08	749	BHMT2	Intron	21457	0.846842	4.44e-08	BHMT2_p1	Heterogeneous
ESCA_860	chr1	3419354	3419855	chr1	3335918	3336419	1401	ESCA_860	-109509	RP11-22L13.1	3310096	lincRNA	0.494823	0.00303729	-34819	ARHGEF16	Intron	4723	0.494823	0.00319018	RP11-22L13.1_m5	ClusterDriven
KIRP_50954	chr6	85390026	85390527	chr6	86099744	86100245	207667	KIRP_50954	-91	RP11-30P6.6	85390186	lincRNA	0.831135	6.6408e-08	-89	RP11-30P6.6	Promoter	NA	0.831135	6.73779e-08
BLCA_89442	chr17	75722572	75723073	chr17	73718652	73719153	484376	BLCA_89442	1495	ITGB4	75721328	protein_coding	0.727156	1.9e-06	1495	ITGB4	Intron	64680	0.730457	1.69e-06	ITGB4_p1	Heterogeneous
CESC_9924	chr2	172195766	172196267	chr2	173060494	173060995	82930	CESC_9924	-231337	ITGA6	172427354	protein_coding	0.526432	0.00128556	93011	DLX2-AS1	Distal	10647	0.526432	0.00133653	ITGA6_m2	ClusterDriven
LUSC_112298	chr21	34814698	34815199	chr21	36186995	36187496	536882	LUSC_112298	-77768	LINC00160	34737181	lincRNA	0.50754	0.00216592	69192	LINC01426	Intron	77217	0.50754	0.00226351	LINC00160_m3	ClusterDriven
COAD_121226	chrX	46319706	46320207	chrX	46179141	46179642	554640	COAD_121226	336592	KRT18P68	45983365	processed_pseudogene	0.466256	0.00629128	7688	LINC01186	Distal	79960	0.466256	0.00667308	KRT18P68_p1	ClusterDriven
BLCA_97711	chr19	44775763	44776264	chr19	45279020	45279521	513481	BLCA_97711	-1855	CBLC	44777869	protein_coding	0.697018	5.43e-06	-1853	CBLC	Distal	70876	0.695263	5.78e-06	CBLC_m6	Heterogeneous
COAD_35946	chr5	65812606	65813107	chr5	65108433	65108935	168916	COAD_35946	-186882	TRIM23	65625975	protein_coding	-0.484266	0.00430955	79884	CTD-2353N24.1	Intron	23338	-0.484266	0.00454172	TRIM23_m2	ClusterDriven
STAD_99962	chr17	41655648	41656149	chr17	39811900	39812401	474337	STAD_99962	-127591	KRT19	41528308	protein_coding	0.671567	1.31e-05	-9665	RP13-415G19.2	Distal	66023	0.669773	1.4e-05	KRT19_m2	Heterogeneous
COAD_16136	chr2	100814452	100814953	chr2	101430914	101431415	71382	COAD_16136	-397047	CHST10	100417656	protein_coding	-0.559652	0.000533681	-5447	NPAS2	Distal	12702	-0.559652	0.000550788	CHST10_m2	ClusterDriven
CHOL_55754	chr17	47819904	47820405	chr17	45897270	45897771	476300	CHOL_55754	1679	OSBPL7	47821834	protein_coding	0.453231	0.00860396	1679	OSBPL7	Intron	66407	0.452076	0.00945777	OSBPL7_p1	ClusterDriven
ESCA_92005	chr14	67418822	67419323	chr14	67885539	67886040	419956	ESCA_92005	-6873	PLEK2	67412200	protein_coding	0.633752	4.65e-05	-6871	PLEK2	Distal	56013	0.633752	4.72e-05	PLEK2_m2	Heterogeneous
COAD_76726	chr11	120221037	120221538	chr11	120091746	120092247	364502	COAD_76726	-103841	TMEM136	120325129	protein_coding	-0.501224	0.00276756	10521	OAF	Intron	44371	-0.501224	0.0029038	TMEM136_m1	ClusterDriven
BLCA_20108	chr3	37990423	37990924	chr3	38031914	38032415	103221	BLCA_20108	2615	VILL	37988059	protein_coding	0.686053	7.95112e-06	2615	VILL	Promoter	NA	0.686855	7.75852e-06
UCEC_101192	chr22	24946465	24946966	chr22	25342432	25342933	542681	UCEC_101192	-21	TMEM211	24946695	protein_coding	0.650706	2.64452e-05	-19	TMEM211	Promoter	NA	0.657621	2.11072e-05
CHOL_16213	chr3	186745895	186746396	chr3	186463684	186464185	129994	CHOL_16213	-14547	PSMD10P2	186760693	transcribed_processed_pseudogene	0.55532	0.000557604	-14545	PSMD10P2	Intron	15940	0.558853	0.000517098	PSMD10P2_m6	Heterogeneous
MESO_75665	chr21	41706494	41706995	chr21	43126654	43127155	538741	MESO_75665	-175629	TMPRSS2	41531116	protein_coding	0.508224	0.00212635	9030	LINC00479	Distal	77477	0.507484	0.00226707	TMPRSS2_m6	ClusterDriven
COAD_71188	chr11	1054945	1055446	chr11	1054945	1055446	340289	COAD_71188	-19679	MUC2	1074875	processed_transcript	0.650417	2.67e-05	5316	RP13-870H17.3	Exon	42451	0.650417	2.7e-05	MUC2_m3	ClusterDriven
COAD_65480	chr9	137293454	137293955	chr9	140187906	140188407	314590	COAD_65480	2016	RP13-122B23.8	137295721	sense_overlapping	0.557565	0.000521253	2016	RP13-122B23.8	Distal	39336	0.553931	0.000600273	RP13-122B23.8_p1	ClusterDriven
KIRP_97325	chr13	44110987	44111488	chr13	44685123	44685624	402500	KIRP_97325	787	SMIM2-AS1	44110451	antisense	0.731673	1.63e-06	787	SMIM2-AS1	Intron	51557	0.732657	1.57e-06	SMIM2-AS1_p1	Heterogeneous
BLCA_6848	chr1	161085842	161086343	chr1	161055632	161056133	30321	BLCA_6848	3506	PVRL4	161089599	protein_coding	0.772999	4e-07	1628	RP11-544M22.8	Intron	7589	0.763756	5.41e-07	PVRL4_p4	Heterogeneous
CESC_45164	chr17	18969444	18969945	chr17	18872757	18873258	468338	CESC_45164	35109	FAM83G	19004804	protein_coding	0.491081	0.00335257	-15544	AC090286.4	3' UTR	65277	0.492757	0.00336929	FAM83G_p1	ClusterDriven
BLCA_79210	chr16	2795625	2796126	chr16	2845626	2846127	446681	BLCA_79210	-236605	RP11-473M20.5	3032481	antisense	0.614566	8.74e-05	656	SNORA3	Distal	60034	0.614566	8.89e-05	RP11-473M20.5_m3	Heterogeneous
LUSC_61658	chr9	33734909	33735410	chr9	33734907	33735408	297303	LUSC_61658	-51061	TRBV29OR9-2	33786221	TR_V_pseudogene	0.52059	0.001515	3256	LINC01251	Intron	37097	0.520461	0.00158457	TRBV29OR9-2_m1	ClusterDriven
BRCA_206902	chr21	41704993	41705494	chr21	43125153	43125654	538740	BRCA_206902	-174128	TMPRSS2	41531116	protein_coding	0.564062	0.00042855	10531	LINC00479	Distal	77476	0.57189	0.000347045	TMPRSS2_m5	Heterogeneous
CESC_853	chr1	16143736	16144237	chr1	16470231	16470732	4898	CESC_853	-11224	RP11-276H7.2	16155211	antisense	0.653751	2.39e-05	-11222	RP11-276H7.2	Intron	375	0.653751	2.41e-05	RP11-276H7.2_m3	Heterogeneous
COAD_40356	chr6	1267203	1267704	chr6	1267438	1267939	189896	COAD_40356	-45019	FOXQ1	1312473	protein_coding	0.674771	1.17e-05	-45017	FOXQ1	Distal	24547	0.676145	1.12e-05	FOXQ1_m3	Heterogeneous
UCEC_23001	chr3	46980605	46981106	chr3	47022095	47022596	105245	UCEC_23001	1173	NBEAL2	46979683	protein_coding	0.690629	6.78e-06	1154	CCDC12	Intron	14502	0.690629	6.8e-06	NBEAL2_p1	Heterogeneous
CHOL_61109	chr19	38636815	38637316	chr19	39127455	39127956	511480	CHOL_61109	332905	C19orf33	38304161	protein_coding	0.624912	6.24e-05	-10581	ACTN4	Distal	70527	0.622852	6.78e-05	C19orf33_p2	Heterogeneous
CESC_32906	chr11	57799008	57799509	chr11	57566480	57566981	349547	CESC_32906	131512	ZDHHC5	57667747	protein_coding	0.502454	0.0024829	46016	CTNND1	Intron	43092	0.500869	0.00271269	ZDHHC5_p2	ClusterDriven
STAD_112988	chr20	36083120	36083621	chr20	34671042	34671543	524883	STAD_112988	495047	RPL37P1	35588324	processed_pseudogene	0.559013	0.000499117	4821	RP4-550H1.5	Intron	74644	0.560904	0.000485935	RPL37P1_p1	Heterogeneous
BLCA_6851	chr1	161087890	161088391	chr1	161057680	161058181	30324	BLCA_6851	1458	PVRL4	161089599	protein_coding	0.839703	5.42e-08	1458	PVRL4	Intron	7592	0.836017	5.87e-08	PVRL4_p4	Heterogeneous
COAD_42312	chr6	30748225	30748726	chr6	30716002	30716503	197926	COAD_42312	-3922	IER3	30744554	protein_coding	0.52112	0.0014924	-2560	RN7SL353P	Distal	26888	0.52112	0.00155522	IER3_m1	ClusterDriven
UCEC_64	chr1	1150062	1150563	chr1	1085442	1085943	184	UCEC_64	-18692	MIR429	1169005	miRNA	0.674283	1.19e-05	13296	LINC01342	Distal	76	0.674283	1.2e-05	MIR429_m3	Heterogeneous
BLCA_66432	chr12	52155380	52155881	chr12	52549164	52549665	379886	BLCA_66432	337626	KRT6A	52493257	protein_coding	0.457427	0.00778765	36369	KRT80	Distal	50204	0.457427	0.00829809	KRT6A_p1	ClusterDriven
STAD_112990	chr20	36085138	36085639	chr20	34673060	34673561	524885	STAD_112990	-477827	FER1L4	35607562	unitary_pseudogene	0.481517	0.00429657	2803	RP4-550H1.5	Distal	75873	0.48356	0.00429345	FER1L4_m3	ClusterDriven
BLCA_67950	chr12	93090108	93090609	chr12	93483884	93484385	388210	BLCA_67950	-224450	RP11-486A14.1	93314809	transcribed_processed_pseudogene	0.484265	0.00400585	-161	RP11-202G11.2	Promoter	NA	0.482416	0.00442293
COAD_23019	chr3	37991118	37991619	chr3	38032609	38033110	103222	COAD_23019	3310	VILL	37988059	protein_coding	0.718235	2.59e-06	3310	VILL	Intron	14365	0.717846	2.62e-06	VILL_p1	Heterogeneous
CESC_1426	chr1	26357064	26357565	chr1	26683555	26684056	7973	CESC_1426	-3185	AIM1L	26354130	protein_coding	0.735356	1.43e-06	-3183	AIM1L	Distal	5191	0.735356	1.43e-06	AIM1L_m1	Heterogeneous
THCA_34029	chr6	47188499	47189000	chr6	47156235	47156736	203201	THCA_34029	-497114	GPR115	47685864	protein_coding	0.498065	0.00278868	121155	TNFRSF21	Distal	25440	0.502929	0.00256585	GPR115_m1	ClusterDriven
STAD_1264	chr1	15781030	15781531	chr1	16107525	16108026	4759	STAD_1264	-196171	AGMAT	15585110	protein_coding	0.599711	0.000141054	-11513	RP11-169K16.6	Intron	4914	0.598548	0.000149298	AGMAT_m2	Heterogeneous
COAD_69967	chr10	112915469	112915970	chr10	114675228	114675729	335107	COAD_69967	-490131	RP11-324O2.3	112425589	antisense	0.476422	0.00488589	26985	RP11-57H14.3	Distal	42047	0.476422	0.00515907	RP11-324O2.3_m12	ClusterDriven
ESCA_105567	chr17	41625605	41626106	chr17	39781857	39782358	474313	ESCA_105567	-1014	KRT17	41624842	protein_coding	0.730199	1.71e-06	-1012	KRT17	Distal	66153	0.730102	1.71e-06	KRT17_m1	Heterogeneous
CESC_50311	chr19	43675324	43675825	chr19	44179476	44179977	513258	CESC_50311	-5028	PLAUR	43670547	protein_coding	0.647654	2.93e-05	-5026	PLAUR	Distal	73247	0.647844	2.95e-05	PLAUR_m1	Heterogeneous
CHOL_46165	chr12	121026174	121026675	chr12	121463977	121464478	394768	CHOL_46165	-45460	HNF1A-AS1	120980965	processed_transcript	0.676803	1.09e-05	-9921	C12orf43	Intron	51084	0.676803	1.1e-05	HNF1A-AS1_m4	Heterogeneous
BRCA_112598	chr9	114616553	114617054	chr9	117378833	117379334	308088	BRCA_112598	5598	C9orf91	114611206	protein_coding	0.69127	6.64e-06	-1234	Y_RNA	Intron	37691	0.69127	6.66e-06	C9orf91_p2	Heterogeneous
COAD_106	chr1	1171152	1171653	chr1	1106532	1107033	209	COAD_106	4311	MIR200B	1167092	miRNA	0.518786	0.00159256	2046	RP11-465B22.8	Distal	65	0.518786	0.00166024	MIR200B_p1	ClusterDriven
COAD_110985	chr19	48614809	48615310	chr19	49118066	49118567	514892	COAD_110985	-206	FAM83E	48614854	protein_coding	0.864391	3.09948e-08	-204	FAM83E	Promoter	NA	0.864391	3.10881e-08
CHOL_54085	chr17	4483470	4483971	chr17	4386765	4387266	465142	CHOL_54085	2632	RP13-580F15.2	4486353	antisense	0.70512	4.1e-06	2632	RP13-580F15.2	Intron	64945	0.70512	4.1e-06	RP13-580F15.2_p2	Heterogeneous
MESO_58887	chr15	59594583	59595084	chr15	59886782	59887283	435099	MESO_58887	-186680	RP11-356M20.1	59408154	processed_pseudogene	0.54899	0.000672704	-39	GCNT3	Promoter	NA	0.54899	0.00069498
CESC_40754	chr15	40960894	40961395	chr15	41253092	41253593	431673	CESC_40754	8183	CHAC1	40952962	protein_coding	0.500406	0.00262129	8183	CHAC1	Distal	57394	0.500406	0.00274716	CHAC1_p1	ClusterDriven
ESCA_115729	chr19	48678126	48678627	chr19	49181383	49181884	514938	ESCA_115729	-17594	FUT2	48695971	protein_coding	0.666093	1.57e-05	-5294	NTN5	Distal	71109	0.666093	1.58e-05	FUT2_m6	Heterogeneous
COAD_111643	chr19	55209300	55209801	chr19	55720668	55721169	516731	COAD_111643	-45	PTPRH	55209506	protein_coding	0.728291	1.83173e-06	-43	PTPRH	Promoter	NA	0.731096	1.65433e-06
COAD_91500	chr15	44830681	44831182	chr15	45122879	45123380	432430	COAD_91500	283412	DUOX2	45114344	protein_coding	0.534877	0.00101136	4392	CTD-2008A1.1	Distal	58765	0.534877	0.00104925	DUOX2_p1	Heterogeneous
LIHC_31194	chr3	186744639	186745140	chr3	186462428	186462929	129992	LIHC_31194	27614	KNG1	186717276	protein_coding	0.478808	0.00460152	-15801	PSMD10P2	Intron	15925	0.480215	0.00468288	KNG1_p4	ClusterDriven
THCA_78201	chr17	45123958	45124459	chr17	43201325	43201826	475595	THCA_78201	9145	PLCD3	45133354	protein_coding	0.641836	3.56e-05	-8389	ACBD4	Intron	66323	0.641836	3.6e-05	PLCD3_p1	Heterogeneous
STAD_70372	chr11	6229943	6230444	chr11	6251173	6251674	341560	STAD_70372	4517	FAM160A2	6234711	protein_coding	0.47738	0.00476912	4517	FAM160A2	Intron	45042	0.461165	0.00757505	FAM160A2_p1	ClusterDriven
STAD_100007	chr17	41773093	41773594	chr17	39929345	39929846	474405	STAD_100007	-245036	KRT19	41528308	protein_coding	0.592454	0.000178053	13587	JUP	Intron	66027	0.589941	0.000197113	KRT19_m3	Heterogeneous
BRCA_197514	chr19	57800160	57800661	chr19	58311528	58312029	517253	BRCA_197514	14502	ZNF552	57814913	protein_coding	0.711645	3.27e-06	14502	ZNF552	Intron	74205	0.695862	5.66e-06	ZNF552_p4	Heterogeneous
KIRC_34303	chr6	134676620	134677121	chr6	134997758	134998259	216463	KIRC_34303	273251	ALDH8A1	134950122	protein_coding	0.561832	0.000458478	-17033	RP11-557H15.4	Distal	28054	0.561418	0.000478183	ALDH8A1_p6	ClusterDriven
BLCA_20346	chr3	42507826	42508327	chr3	42549318	42549819	104191	BLCA_20346	18778	VIPR1	42489299	protein_coding	0.755593	7.19e-07	18778	VIPR1	Intron	14410	0.755593	7.13e-07	VIPR1_p3	Heterogeneous
CHOL_13244	chr3	46690703	46691204	chr3	46732193	46732694	105145	CHOL_13244	2750	ALS2CL	46693704	protein_coding	0.695404	5.74e-06	2750	ALS2CL	Intron	16527	0.695404	5.75e-06	ALS2CL_p2	Heterogeneous
BRCA_177875	chr17	47951585	47952086	chr17	46028951	46029452	476384	BRCA_177875	10330	PNPO	47941506	protein_coding	0.487134	0.00371907	-3559	RP11-6N17.6	Intron	63918	0.474678	0.00539458	PNPO_p2	ClusterDriven
CESC_43281	chr16	31138598	31139099	chr16	31149919	31150420	454021	CESC_43281	398182	RP11-2C24.4	30740667	processed_transcript	0.516318	0.00170365	-3085	PRSS8	Distal	60471	0.510921	0.00206487	RP11-2C24.4_p1	Heterogeneous
CHOL_62437	chr19	55075580	55076081	chr19	55586948	55587449	516672	CHOL_62437	3811	EPS8L1	55072020	protein_coding	0.823164	8.44442e-08	3811	EPS8L1	Promoter	NA	0.823111	8.437e-08
CESC_90	chr1	1344738	1345239	chr1	1280118	1280619	300	CESC_90	378492	PLEKHN1	966497	protein_coding	0.5172	0.00166329	4361	DVL1	Intron	35	0.5172	0.00173473	PLEKHN1_p10	Heterogeneous
CESC_47784	chr18	23872648	23873149	chr18	21452612	21453113	491651	CESC_47784	183456	LAMA3	23689443	protein_coding	0.577419	0.000285157	21307	AC010754.1	Promoter	NA	0.576817	0.000297797
CHOL_22547	chr5	177509609	177510110	chr5	176936610	176937111	188669	CHOL_22547	1414	DOK3	177511274	protein_coding	0.450129	0.00925828	1414	DOK3	Promoter	NA	0.450129	0.00992597
COAD_63238	chr9	108156450	108156951	chr9	110918730	110919231	306439	COAD_63238	-470132	RP11-220D10.1	108626833	processed_pseudogene	0.517367	0.0016558	-58848	CHCHD4P2	Distal	37636	0.517367	0.00172684	RP11-220D10.1_m1	ClusterDriven
PRAD_109793	chr22	42498537	42499038	chr22	42894543	42895044	547794	PRAD_109793	424537	FAM109B	42074251	protein_coding	0.49696	0.00287059	-1789	SERHL	Distal	78764	0.511856	0.00201175	FAM109B_p2	ClusterDriven
STAD_99958	chr17	41652149	41652650	chr17	39808401	39808902	474333	STAD_99958	134531	JUP	41786931	protein_coding	0.631806	4.96e-05	-12199	KRT42P	Distal	66205	0.607893	0.000110422	JUP_p4	Heterogeneous
ESCA_105322	chr17	40180663	40181164	chr17	38336915	38337416	473554	ESCA_105322	3904	RAPGEFL1	40177010	protein_coding	0.721441	2.31655e-06	3904	RAPGEFL1	Promoter	NA	0.714358	2.95911e-06
COAD_105319	chr18	22335805	22336306	chr18	19915768	19916269	491170	COAD_105319	-130827	RP11-627G18.1	22205229	antisense	0.648547	2.84e-05	12196	RP11-535A5.1	Distal	68594	0.65243	2.52e-05	RP11-627G18.1_m2	Heterogeneous
BLCA_31506	chr5	65810979	65811480	chr5	65106806	65107307	168914	BLCA_31506	-185255	TRIM23	65625975	protein_coding	-0.456608	0.00850389	78257	CTD-2353N24.1	Intron	23337	-0.456608	0.00908478	TRIM23_m1	ClusterDriven
CESC_12868	chr3	122314339	122314840	chr3	122033186	122033687	116458	CESC_12868	-10654	CSTA	122325244	protein_coding	0.480897	0.0043643	-3017	HNRNPA1P23	Distal	15102	0.480897	0.00460038	CSTA_m6	ClusterDriven
STAD_89298	chr14	102927264	102927765	chr14	103393601	103394102	427324	STAD_89298	382261	CTD-2555C10.3	102545254	lincRNA	0.600867	0.000135943	4859	AMN	Intron	55172	0.593494	0.000175874	CTD-2555C10.3_p5	Heterogeneous
LUSC_40479	chr6	1039109	1039610	chr6	1039344	1039845	189795	LUSC_40479	-350474	FOXF2	1389834	protein_coding	0.464973	0.00648898	-12133	RP5-856G1.1	Distal	24553	0.462743	0.0072823	FOXF2_m1	ClusterDriven
PRAD_21629	chr3	57971825	57972326	chr3	57957552	57958053	107851	PRAD_21629	198560	FLNB-AS1	58170636	antisense	0.498093	0.00278653	30258	PPIAP16	Distal	16766	0.498372	0.00290253	FLNB-AS1_p1	ClusterDriven
ESCA_116310	chr19	55070064	55070565	chr19	55581432	55581933	516669	ESCA_116310	-1705	EPS8L1	55072020	protein_coding	0.616054	8.33e-05	976	RDH13	Intron	71664	0.61626	8.41e-05	EPS8L1_m1	Heterogeneous
CHOL_65021	chr21	29177748	29178249	chr21	30550069	30550570	535640	CHOL_65021	9796	AF124730.4	29187795	antisense	0.587591	0.000207668	2640	U3	Distal	77141	0.587591	0.00021222	AF124730.4_p1	Heterogeneous
STAD_81270	chr12	111367565	111368066	chr12	111805369	111805870	392336	STAD_81270	1305	FAM109A	111369121	protein_coding	0.575847	0.000299447	1305	FAM109A	Intron	50899	0.576332	0.000302424	FAM109A_p1	Heterogeneous
STAD_92095	chr15	80697316	80697817	chr15	80989657	80990158	440566	STAD_92095	17883	ABHD17C	80679684	protein_coding	0.755697	7.16e-07	-3858	RP11-28H5.2	Intron	58033	0.755697	7.11e-07	ABHD17C_p1	Heterogeneous
COAD_25414	chr3	109125897	109126398	chr3	108844744	108845245	114330	COAD_25414	7896	FLJ22763	109118252	lincRNA	0.644249	3.28e-05	7896	FLJ22763	Intron	14971	0.644249	3.32e-05	FLJ22763_p1	ClusterDriven
KIRP_60635	chr7	116812341	116812842	chr7	116452395	116452896	248704	KIRP_60635	-197772	LINC01510	116614820	lincRNA	0.592728	0.000176509	1522	CAPZA2	Intron	32468	0.577202	0.000294281	LINC01510_m19	ClusterDriven
LIHC_110596	chr19	45865526	45866027	chr19	46368784	46369285	513968	LIHC_110596	1788	FOXA3	45863989	protein_coding	0.688698	7.25e-06	1788	FOXA3	Intron	71025	0.690902	6.74e-06	FOXA3_p1	Heterogeneous
ESCA_49474	chr7	29375628	29376129	chr7	29415244	29415745	231244	ESCA_49474	-166909	AC004593.3	29208970	antisense	0.55919	0.000496509	163577	NANOGP4	Intron	31293	0.553345	0.00061069	AC004593.3_m3	ClusterDriven
LIHC_71981	chr10	94679926	94680427	chr10	96439683	96440184	331473	LIHC_71981	-258481	CYP2C9	94938658	protein_coding	0.653775	2.39e-05	-3442	CYP2C18	Distal	40389	0.655125	2.3e-05	CYP2C9_m2	Heterogeneous
COAD_21064	chr2	233241709	233242210	chr2	234150355	234150856	93931	COAD_21064	229346	AC106876.2	233012614	processed_transcript	0.497264	0.00284767	31909	ATG16L1	Intron	11276	0.497264	0.00298894	AC106876.2_p3	ClusterDriven
STAD_116089	chr21	42366586	42367087	chr21	43786695	43787196	539029	STAD_116089	-243	TFF1	42366594	protein_coding	0.763326	5.52416e-07	-241	TFF1	Promoter	NA	0.763326	5.49259e-07
COAD_110433	chr19	44695356	44695857	chr19	45198626	45199127	513436	COAD_110433	-82262	CBLC	44777869	protein_coding	0.519978	0.00153992	-3542	CEACAM16	Intron	70873	0.52191	0.00152079	CBLC_m3	ClusterDriven
STAD_99957	chr17	41651484	41651985	chr17	39807736	39808237	474332	STAD_99957	135196	JUP	41786931	protein_coding	0.623579	6.51e-05	-11534	KRT42P	Distal	66204	0.6099	0.000103426	JUP_p4	Heterogeneous
CHOL_30130	chr8	23094110	23094611	chr8	22951623	22952124	261386	CHOL_30130	69669	TNFRSF10D	23164030	protein_coding	0.594095	0.000169039	10006	TNFRSF10C	Intron	35204	0.594095	0.000172646	TNFRSF10D_p3	Heterogeneous
MESO_45304	chr11	561378	561879	chr11	561378	561879	340000	MESO_45304	1225	RASSF7	560404	protein_coding	0.773877	3.88648e-07	-848	LMNTD2	Promoter	NA	0.773877	3.85566e-07
STAD_2791	chr1	32759333	32759834	chr1	33224934	33225435	9729	STAD_2791	17699	KIAA1522	32741885	protein_coding	0.801297	1.6e-07	17699	KIAA1522	Intron	707	0.801297	1.6e-07	KIAA1522_p1	Heterogeneous
COAD_114166	chr20	44407838	44408339	chr20	43036478	43036979	526848	COAD_114166	-52904	RP5-881L22.5	44355185	antisense	0.625848	6.05018e-05	-29	MIR3646	Promoter	NA	0.600127	0.000141833
CESC_34501	chr11	120121770	120122271	chr11	119992478	119992979	364453	CESC_34501	63508	TRIM29	120185529	protein_coding	0.602124	0.000130555	-46954	AP000679.2	Promoter	NA	0.602124	0.000133001
THCA_53643	chr10	125901006	125901507	chr10	127589575	127590076	338387	THCA_53643	487198	ADAM12	126388455	protein_coding	0.457146	0.00783877	4718	FANK1	Intron	42193	0.457146	0.0083553	ADAM12_p1	ClusterDriven
CHOL_66336	chr22	37501009	37501510	chr22	37897016	37897517	545896	CHOL_66336	18282	CARD10	37519542	protein_coding	0.671356	1.32e-05	-14857	MFNG	Intron	79478	0.674469	1.19e-05	CARD10_p7	Heterogeneous
PRAD_27228	chr4	38620457	38620958	chr4	38622078	38622579	139522	PRAD_27228	-43488	KLF3	38664196	protein_coding	0.472717	0.00536413	-1269	RP11-617D20.2	Intron	18529	0.472717	0.00567401	KLF3_m4	ClusterDriven
BLCA_59208	chr10	132418802	132419303	chr10	134232306	134232807	339399	BLCA_59208	-30	RP11-432J24.2	132419083	lincRNA	0.519538	0.00155915	-28	RP11-432J24.2	Promoter	NA	0.519538	0.00162536
UCEC_8792	chr1	201398320	201398821	chr1	201367448	201367949	38847	UCEC_8792	1037	LAD1	201399608	protein_coding	0.812527	1.15e-07	1037	LAD1	Intron	8061	0.812698	1.15e-07	LAD1_p5	Heterogeneous
CESC_40737	chr15	40871681	40872182	chr15	41163879	41164380	431619	CESC_40737	2357	RHOV	40874289	protein_coding	0.798012	1.78e-07	2357	RHOV	Distal	58712	0.798012	1.77e-07	RHOV_p9	Heterogeneous
COAD_86632	chr13	106350189	106350690	chr13	107002537	107003038	410107	COAD_86632	156273	RP11-272L14.2	106506713	sense_intronic	0.474787	0.00509081	-26121	LINC00460	Distal	52771	0.478661	0.0048728	RP11-272L14.2_p1	ClusterDriven
COAD_20214	chr2	218288879	218289380	chr2	219153602	219154103	90665	COAD_20214	-129962	VIL1	218419092	protein_coding	0.531593	0.0011106	3456	TMBIM1	Intron	11057	0.531593	0.00115274	VIL1_m4	ClusterDriven
STAD_102964	chr17	79916541	79917042	chr17	77890340	77890841	486179	STAD_102964	9933	RP11-353N14.5	79926725	lincRNA	0.592019	0.000180556	-2563	RP11-353N14.4	Exon	67357	0.57601	0.000305486	RP11-353N14.5_p4	Heterogeneous
COAD_13882	chr2	43004827	43005328	chr2	43231967	43232468	61520	COAD_13882	982	AC016735.1	43006060	lincRNA	0.687827	7.47e-06	982	AC016735.1	Intron	12161	0.687827	7.51e-06	AC016735.1_p6	Heterogeneous
COAD_72248	chr11	16966550	16967051	chr11	16988097	16988598	344076	COAD_72248	-413848	RP1-239B22.5	17380649	antisense	0.653379	2.42e-05	8212	RP11-466H18.1	Intron	42815	0.648997	2.83e-05	RP1-239B22.5_m2	Heterogeneous
ESCA_89065	chr13	73061774	73062275	chr13	73635912	73636413	405631	ESCA_89065	7049	KLF5	73054976	protein_coding	0.792748	2.12e-07	7049	KLF5	Exon	51698	0.788886	2.36e-07	KLF5_p1	Heterogeneous
COAD_16366	chr2	105455040	105455541	chr2	106071497	106071998	72376	COAD_16366	311178	AC104655.3	105144113	lincRNA	-0.457961	0.00823468	-16776	FHL2	Distal	9994	-0.457961	0.00878789	AC104655.3_p1	ClusterDriven
COAD_31010	chr4	69760442	69760943	chr4	70626160	70626661	143303	COAD_31010	27268	SULT1B1	69787961	protein_coding	0.764967	5.23225e-07	27268	SULT1B1	Promoter	NA	0.764678	5.23816e-07
COAD_21090	chr2	233422849	233423350	chr2	234331495	234331996	94012	COAD_21090	410486	AC106876.2	233012614	processed_transcript	0.621938	6.87e-05	-43143	Y_RNA	Intron	11284	0.621938	6.99e-05	AC106876.2_p9	ClusterDriven
CESC_34508	chr11	120131139	120131640	chr11	120001847	120002348	364460	CESC_34508	54139	TRIM29	120185529	protein_coding	0.726696	1.93e-06	-37585	AP000679.2	Intron	46819	0.726696	1.93e-06	TRIM29_p13	Heterogeneous
CHOL_66338	chr22	37502318	37502819	chr22	37898325	37898826	545898	CHOL_66338	-482386	TST	37020183	protein_coding	0.529258	0.00118654	-16166	MFNG	Intron	79425	0.5287	0.00125237	TST_m3	Heterogeneous
CESC_45772	chr17	41612723	41613224	chr17	39768975	39769476	474299	CESC_45772	2925	KRT16	41615899	protein_coding	0.698833	5.10955e-06	2925	KRT16	Promoter	NA	0.699371	5.01582e-06
KIRC_26594	chr5	79069407	79069908	chr5	78365230	78365731	171475	KIRC_26594	-59	BHMT2	79069717	protein_coding	0.839293	5.46773e-08	-57	BHMT2	Promoter	NA	0.839293	5.42038e-08
BLCA_106304	chrX	24491685	24492186	chrX	24509802	24510303	552890	BLCA_106304	26715	PDK3	24465221	protein_coding	0.534422	0.0010245	-21512	SNRPEP9	Intron	79872	0.534422	0.00106301	PDK3_p2	ClusterDriven
LUSC_106354	chr19	38303911	38304412	chr19	38794551	38795052	511372	LUSC_106354	1	C19orf33	38304161	protein_coding	0.835116	6.05367e-08	1	C19orf33	Promoter	NA	0.833067	6.38264e-08
CESC_4820	chr1	161073635	161074136	chr1	161043425	161043926	30308	CESC_4820	-10579	RP11-544M22.8	161084465	antisense	0.537853	0.000929686	-3914	ARHGAP30	Intron	2946	0.533444	0.00109322	RP11-544M22.8_m6	Heterogeneous
CESC_34531	chr11	120305225	120305726	chr11	120175934	120176435	364532	CESC_34531	68836	POU2F3	120236640	protein_coding	0.471564	0.00551914	-19651	TMEM136	Promoter	NA	0.471564	0.00584267
PRAD_59867	chr10	8790329	8790830	chr10	8832292	8832793	317043	PRAD_59867	-179545	RP11-428L9.2	8970125	lincRNA	0.458877	0.00752246	66570	RP11-575N15.1	Distal	39551	0.459323	0.00792438	RP11-428L9.2_m3	ClusterDriven
COAD_94720	chr16	2794368	2794869	chr16	2844369	2844870	446680	COAD_94720	-237862	RP11-473M20.5	3032481	antisense	0.510266	0.00201184	1913	SNORA3	Distal	60033	0.510266	0.00210165	RP11-473M20.5_m3	ClusterDriven
BLCA_20556	chr3	46692497	46692998	chr3	46733987	46734488	105146	BLCA_20556	956	ALS2CL	46693704	protein_coding	0.729411	1.76e-06	956	ALS2CL	Intron	16528	0.729411	1.75e-06	ALS2CL_p3	Heterogeneous
CESC_44653	chr17	4492917	4493418	chr17	4396212	4396713	465145	CESC_44653	67650	GGT6	4560818	protein_coding	0.471584	0.00551645	-5668	SPNS2	Distal	64963	0.471584	0.00583948	GGT6_p6	ClusterDriven
STAD_70962	chr11	17197507	17198008	chr11	17219054	17219555	344129	STAD_70962	346658	USH1C	17544416	protein_coding	0.61954	7.44e-05	4269	RP11-452G18.1	Intron	45160	0.6156	8.59e-05	USH1C_p3	Heterogeneous
CESC_42025	chr15	90211733	90212234	chr15	90754965	90755466	442510	CESC_42025	51380	SEMA4B	90160604	protein_coding	0.521745	0.00146724	5412	RPS12P26	Intron	58259	0.521719	0.00152925	SEMA4B_p3	Heterogeneous
BLCA_20451	chr3	44966700	44967201	chr3	45008192	45008693	104683	BLCA_20451	9234	ZDHHC3	44976185	protein_coding	0.576519	0.000293194	-8288	EXOSC7	Intron	16489	0.576519	0.00030064	ZDHHC3_p2	Heterogeneous
COAD_15074	chr2	70010146	70010647	chr2	70237278	70237779	66884	COAD_15074	112709	MXD1	69897688	protein_coding	0.566923	0.000393345	-48130	ASPRV1	Intron	9512	0.566923	0.000404534	MXD1_p3	Heterogeneous
LIHC_109927	chr19	38812749	38813250	chr19	39303389	39303890	511626	LIHC_109927	364	LGALS4	38813364	protein_coding	0.914805	1.28252e-08	364	LGALS4	Promoter	NA	0.916969	1.26681e-08
CESC_20564	chr6	31711173	31711674	chr6	31678950	31679451	198306	CESC_20564	10421	LY6G6C	31721845	protein_coding	0.529978	0.00116282	2641	LY6G6E	Intron	26967	0.529978	0.00120725	LY6G6C_p1	ClusterDriven
MESO_75558	chr21	38780258	38780759	chr21	40152182	40152683	537945	MESO_75558	-33049	LINC00114	38747460	lincRNA	0.476929	0.00482236	-24796	ETS2	Distal	77308	0.476929	0.00509318	LINC00114_m2	ClusterDriven
ESCA_95846	chr15	59555681	59556182	chr15	59847880	59848381	435089	ESCA_95846	-183032	MYO1E	59372900	protein_coding	0.491462	0.00331892	-2837	RP11-112N19.2	Distal	58909	0.491462	0.00348626	MYO1E_m1	ClusterDriven
STAD_23205	chr3	109133095	109133596	chr3	108851942	108852443	114332	STAD_23205	-375962	RETNLB	108757384	protein_coding	0.489687	0.00347718	15094	FLJ22763	Intron	16948	0.489687	0.00365243	RETNLB_m5	ClusterDriven
PRAD_107568	chr21	41681253	41681754	chr21	43101413	43101914	538728	PRAD_107568	377292	FAM3B	41304212	protein_coding	0.500051	0.00264587	2323	LINC00111	Intron	76973	0.499837	0.00278923	FAM3B_p9	Heterogeneous
BLCA_86715	chr17	41657856	41658357	chr17	39814108	39814609	474341	BLCA_86715	-135578	KRT15	41522529	protein_coding	0.615042	8.61e-05	-7457	RP13-415G19.2	Distal	65994	0.624082	6.51e-05	KRT15_m16	Heterogeneous
PCPG_60574	chr14	21525513	21526014	chr14	21993647	21994148	412541	PCPG_60574	11452	SALL2	21537216	protein_coding	0.775746	3.65e-07	4681	AE000658.22	Intron	55424	0.775746	3.63e-07	SALL2_p3	Heterogeneous
LIHC_92292	chr15	52116006	52116507	chr15	52408203	52408704	433669	LIHC_92292	412793	MYO5A	52529050	protein_coding	-0.502436	0.00268042	-315	CTD-2184D3.6	Promoter	NA	-0.506903	0.0024906
COAD_16533	chr2	108972060	108972561	chr2	109588516	109589017	73082	COAD_16533	17061	EDAR	108989372	protein_coding	0.675648	1.13e-05	17061	EDAR	Intron	12852	0.67617	1.12e-05	EDAR_p2	Heterogeneous
COAD_111737	chr19	55688403	55688904	chr19	56199769	56200270	516947	COAD_111737	-479148	PTPRH	55209506	protein_coding	0.576564	0.000292787	3882	AC010525.1	Intron	74054	0.580091	0.000268874	PTPRH_m5	ClusterDriven
BRCA_206904	chr21	41707439	41707940	chr21	43127599	43128100	538742	BRCA_206904	-176574	TMPRSS2	41531116	protein_coding	0.531635	0.00110927	8085	LINC00479	Distal	77478	0.53273	0.00111574	TMPRSS2_m6	Heterogeneous
KIRC_76	chr1	1164762	1165263	chr1	1100142	1100643	200	KIRC_76	198516	PLEKHN1	966497	protein_coding	0.587699	0.000206938	-2077	MIR200B	Distal	32	0.587699	0.000211447	PLEKHN1_p8	Heterogeneous
BLCA_20589	chr3	46982067	46982568	chr3	47023557	47024058	105247	BLCA_20589	2635	NBEAL2	46979683	protein_coding	0.601287	0.000134114	-306	CCDC12	Promoter	NA	0.601287	0.000136603
COAD_80768	chr12	69345750	69346251	chr12	69739530	69740031	384442	COAD_80768	-14119	RP11-1143G9.5	69331882	lincRNA	0.568177	0.000378817	-2338	LYZ	Distal	50552	0.586013	0.000223074	RP11-1143G9.5_m2	Heterogeneous
CESC_51364	chr20	6660446	6660947	chr20	6641093	6641594	519216	CESC_51364	-106967	BMP2	6767664	protein_coding	0.516957	0.00167437	75439	RP5-859D4.3	Distal	74377	0.512992	0.00194954	BMP2_m2	ClusterDriven
STAD_23190	chr3	108296194	108296695	chr3	108015041	108015542	114215	STAD_23190	-45	HHLA2	108296490	protein_coding	0.857329	3.5953e-08	-43	HHLA2	Promoter	NA	0.857329	3.56229e-08
KIRC_31900	chr6	31183888	31184389	chr6	31151665	31152166	198147	KIRC_31900	-6240	PSORS1C3	31177899	sense_intronic	0.677388	1.07e-05	-3406	POU5F1	Distal	26930	0.67808	1.05e-05	PSORS1C3_m1	Heterogeneous
CESC_1427	chr1	26358736	26359237	chr1	26685227	26685728	7974	CESC_1427	-4857	AIM1L	26354130	protein_coding	0.743368	1.09e-06	-4855	AIM1L	Distal	5192	0.743368	1.08e-06	AIM1L_m2	Heterogeneous
BLCA_97408	chr19	41774422	41774923	chr19	42278327	42278828	512701	BLCA_97408	23696	CEACAM6	41750977	protein_coding	0.820005	9.22e-08	12220	AC011513.4	Intron	70781	0.820855	9.01e-08	CEACAM6_p2	Heterogeneous
STAD_99327	chr17	39678429	39678930	chr17	37834682	37835183	472965	STAD_99327	241174	GSDMB	39919854	protein_coding	0.545728	0.000740196	-9232	ERBB2	Intron	65715	0.485659	0.00406461	GSDMB_p2	ClusterDriven
KIRP_104153	chr15	40843099	40843600	chr15	41135297	41135798	431600	KIRP_104153	1037	RP11-532F12.5	40844387	antisense	0.727927	1.85573e-06	-666	SPINT1	Promoter	NA	0.727927	1.84794e-06
COAD_107	chr1	1171722	1172223	chr1	1107102	1107603	210	COAD_107	-97666	RNF223	1074307	protein_coding	0.561879	0.000457794	-1909	TTLL10	Distal	4579	0.561879	0.000471499	RNF223_m7	Heterogeneous
COAD_85894	chr13	75759668	75760169	chr13	76333804	76334305	406206	COAD_85894	210146	RP11-29G8.3	75549773	processed_transcript	0.490914	0.00336732	-70720	FAM204CP	Promoter	NA	0.47983	0.00472912
PRAD_107520	chr21	41527731	41528232	chr21	42899658	42900159	538646	PRAD_107520	53337	AP006748.1	41581319	lincRNA	0.638226	4.02e-05	3134	TMPRSS2	Intron	77628	0.647373	2.99e-05	AP006748.1_p20	Heterogeneous
TGCT_5242	chr1	161086477	161086978	chr1	161056267	161056768	30322	TGCT_5242	2871	PVRL4	161089599	protein_coding	0.814839	1.08e-07	2263	RP11-544M22.8	Intron	7590	0.807735	1.33e-07	PVRL4_p4	Heterogeneous
ESCA_47879	chr7	946639	947140	chr7	986275	986776	224325	ESCA_47879	8517	ADAP1	955407	protein_coding	0.776987	3.49e-07	8517	ADAP1	Intron	30773	0.773454	3.91e-07	ADAP1_p9	Heterogeneous
COAD_91510	chr15	45069643	45070144	chr15	45361841	45362342	432484	COAD_91510	44450	DUOX2	45114344	protein_coding	0.603623	0.000124408	4154	RP11-109D20.2	Promoter	NA	0.603623	0.000126679
ESCA_105416	chr17	40518616	40519117	chr17	38674868	38675369	473818	ESCA_105416	-17270	TNS4	40501597	protein_coding	0.473276	0.00529015	1841	RP5-1028K7.2	Intron	65807	0.454828	0.00884431	TNS4_m2	ClusterDriven
PCPG_11668	chr2	148876107	148876608	chr2	149633676	149634177	79086	PCPG_11668	1108	KIF5C	148875250	protein_coding	0.815697	1.05e-07	1108	KIF5C	Intron	10469	0.815697	1.05e-07	KIF5C_p1	Heterogeneous
KIRP_31783	chr3	190012190	190012691	chr3	189729979	189730480	131038	KIRP_31783	310034	CLDN1	190322475	protein_coding	0.560814	0.000472908	-42578	MTAPP2	Intron	18020	0.556884	0.00054897	CLDN1_p2	Heterogeneous
CESC_4757	chr1	159960618	159961119	chr1	159930408	159930909	29880	CESC_4757	-349	LINC01133	159961218	lincRNA	0.851025	4.11891e-08	-347	LINC01133	Promoter	NA	0.853679	3.87554e-08
COAD_47324	chr6	160221442	160221943	chr6	160642474	160642975	221725	COAD_47324	-126575	SLC22A3	160348268	protein_coding	0.553893	0.000582204	-50922	RP1-276N6.2	Intron	26322	0.553893	0.000600943	SLC22A3_m3	Heterogeneous
CHOL_40957	chr11	61756323	61756824	chr11	61523795	61524296	350403	CHOL_40957	3932	MYRF	61752642	protein_coding	0.75001	8.71e-07	1081	DKFZP434K028	Intron	43236	0.75001	8.64e-07	MYRF_p2	Heterogeneous
CESC_4823	chr1	161080730	161081231	chr1	161050520	161051021	30314	CESC_4823	-3484	RP11-544M22.8	161084465	antisense	0.566847	0.00039427	-3482	RP11-544M22.8	Intron	2951	0.574008	0.000324998	RP11-544M22.8_m8	Heterogeneous
BLCA_71378	chr13	73369120	73369621	chr13	73943257	73943758	405770	BLCA_71378	-29660	RP11-309J13.1	73399031	TEC	0.48838	0.00359928	-29658	RP11-309J13.1	Distal	51712	0.490528	0.00357319	RP11-309J13.1_m8	ClusterDriven
UCEC_102308	chr22	42499076	42499577	chr22	42895082	42895583	547795	UCEC_102308	425076	FAM109B	42074251	protein_coding	0.459348	0.00743696	-1250	SERHL	Distal	78765	0.463622	0.0071247	FAM109B_p2	ClusterDriven
UCEC_38741	chr6	34555335	34555836	chr6	34523112	34523613	199263	UCEC_38741	747	SPDEF	34556333	protein_coding	0.865341	2.98e-08	747	SPDEF	Intron	27094	0.865859	2.95e-08	SPDEF_p7	Heterogeneous
KIRP_113282	chr17	4477151	4477652	chr17	4380446	4380947	465136	KIRP_113282	-21436	SPNS2	4498838	protein_coding	0.676723	1.09e-05	8951	RP13-580F15.2	Intron	63075	0.676723	1.1e-05	SPNS2_m2	Heterogeneous
CHOL_12484	chr2	240565655	240566156	chr2	241505072	241505573	96124	CHOL_12484	-39525	GPR35	240605431	protein_coding	0.473074	0.00531712	102	RNPEPL1	5' UTR	11531	0.473074	0.00562348	GPR35_m1	ClusterDriven
BLCA_97712	chr19	44776297	44776798	chr19	45279554	45280055	513482	BLCA_97712	-1321	CBLC	44777869	protein_coding	0.771682	4.2e-07	-1319	CBLC	Distal	70877	0.770425	4.34e-07	CBLC_m6	Heterogeneous
COAD_111483	chr19	52936029	52936530	chr19	53439282	53439783	516241	COAD_111483	6321	ZNF816-ZNF321P	52942601	transcribed_processed_pseudogene	0.69868	5.14e-06	6321	ZNF816-ZNF321P	Intron	73878	0.698679	5.14e-06	ZNF816-ZNF321P_p2	Heterogeneous
BRCA_18930	chr1	223666163	223666664	chr1	223853865	223854366	45821	BRCA_18930	-680	CAPN8	223665734	protein_coding	0.72924	1.77072e-06	-678	CAPN8	Promoter	NA	0.725974	1.97384e-06
PCPG_86501	chrX	55489055	55489556	chrX	55515488	55515989	555564	PCPG_86501	-104	USP51	55489202	protein_coding	0.728721	1.80312e-06	-102	USP51	Promoter	NA	0.728721	1.79528e-06
LIHC_118462	chr22	46744480	46744981	chr22	47140377	47140878	549343	LIHC_118462	476770	TTC38	46267961	protein_coding	0.646586	3.04e-05	-6468	CERK	Distal	78921	0.646586	3.07e-05	TTC38_p7	Heterogeneous
STAD_94034	chr16	19392346	19392847	chr16	19403668	19404169	450203	STAD_94034	-17899	TMC5	19410496	protein_coding	0.757309	6.8e-07	871	CTA-363E6.3	Exon	60273	0.757309	6.76e-07	TMC5_m9	Heterogeneous
BLCA_8719	chr1	201407037	201407538	chr1	201376165	201376666	38855	BLCA_8719	-7680	LAD1	201399608	protein_coding	0.68122	9.39e-06	-7678	LAD1	3' UTR	8066	0.68034	9.72e-06	LAD1_m3	Heterogeneous
BLCA_6850	chr1	161087025	161087526	chr1	161056815	161057316	30323	BLCA_6850	2323	PVRL4	161089599	protein_coding	0.812125	1.16e-07	2323	PVRL4	Exon	7591	0.804848	1.44e-07	PVRL4_p4	Heterogeneous
ESCA_52733	chr7	100141584	100142085	chr7	99739207	99739708	245138	ESCA_52733	22222	CNPY4	100119613	protein_coding	-0.50922	0.00223723	-1151	RPL7P60	Distal	29847	-0.517643	0.00185475	CNPY4_p1	ClusterDriven
HNSC_85088	chr19	48696327	48696828	chr19	49199584	49200085	514950	HNSC_85088	607	FUT2	48695971	protein_coding	0.747854	9.36e-07	607	FUT2	Exon	71113	0.747854	9.29e-07	FUT2_p1	Heterogeneous
CESC_5412	chr1	183185945	183186446	chr1	183155080	183155581	35825	CESC_5412	-42	LAMC2	183186238	protein_coding	0.793433	2.07611e-07	-40	LAMC2	Promoter	NA	0.793059	2.08451e-07
CESC_9169	chr2	108972601	108973102	chr2	109589057	109589558	73083	CESC_9169	16520	EDAR	108989372	protein_coding	0.683601	8.65e-06	16520	EDAR	Intron	12853	0.686483	7.86e-06	EDAR_p2	Heterogeneous
HNSC_67602	chr14	54105836	54106337	chr14	54572554	54573055	417513	HNSC_67602	-492061	AL163953.2	53614026	lincRNA	0.519831	0.00154649	-114090	ATP5C1P1	Distal	55848	0.519831	0.00161256	AL163953.2_m6	ClusterDriven
BLCA_86714	chr17	41656827	41657328	chr17	39813079	39813580	474339	BLCA_86714	129853	JUP	41786931	protein_coding	0.624878	6.24e-05	-8486	RP13-415G19.2	Distal	66211	0.602673	0.000130673	JUP_p4	Heterogeneous
LIHC_5244	chr1	94314183	94314684	chr1	94779739	94780240	21302	LIHC_5244	66526	RP11-148B18.1	94247908	lincRNA	0.556552	0.000537318	10135	RP11-148B18.4	Intron	1402	0.556552	0.000554457	RP11-148B18.1_p1	ClusterDriven
STAD_9441	chr1	207232643	207233144	chr1	207405988	207406489	42011	STAD_9441	226049	C4BPB	207006845	protein_coding	0.497927	0.00279868	7096	C4BPAP2	Distal	4109	0.49768	0.00295638	C4BPB_p7	ClusterDriven
CHOL_18219	chr4	87409543	87410044	chr4	88330695	88331196	146194	CHOL_18219	-18408	HSD17B11	87391386	protein_coding	0.554402	0.000573247	-848	RP11-710E1.1	Promoter	NA	0.554402	0.000591887
BLCA_39822	chr6	150072133	150072634	chr6	150393269	150393770	219426	BLCA_39822	219922	RP11-350J20.12	149852462	antisense	0.541653	0.000833183	-3287	ULBP3	Distal	26197	0.54186	0.000857804	RP11-350J20.12_p6	Heterogeneous
PRAD_5114	chr1	93584138	93584639	chr1	94049695	94050196	21035	PRAD_5114	136258	FNBP1L	93448131	protein_coding	0.555816	0.000549484	-7808	RP5-1033H22.2	Intron	1389	0.555816	0.000567106	FNBP1L_p1	Heterogeneous
COAD_23785	chr3	49905354	49905855	chr3	49942787	49943288	105967	COAD_23785	-1732	MST1R	49903873	protein_coding	0.686372	7.86e-06	-1730	MST1R	Intron	16636	0.686372	7.89e-06	MST1R_m1	Heterogeneous
KIRP_111710	chr16	75264412	75264913	chr16	75298310	75298811	460125	KIRP_111710	-301688	GABARAPL2	75566351	protein_coding	0.539066	0.000897522	3390	BCAR1	Promoter	NA	0.539066	0.000929834
COAD_24318	chr3	58666672	58667173	chr3	58652399	58652900	108135	COAD_24318	-75	FAM3D	58666848	protein_coding	0.775688	3.65721e-07	-73	FAM3D	Promoter	NA	0.776195	3.56928e-07
KIRP_58207	chr7	73770045	73770546	chr7	73184375	73184876	239962	KIRP_58207	-26	CLDN3	73770270	protein_coding	0.863689	3.10841e-08	-24	CLDN3	Promoter	NA	0.862983	3.12241e-08
CESC_18917	chr5	149187494	149187995	chr5	148567057	148567558	183048	CESC_18917	-124582	SH3TC2	149063163	protein_coding	0.458788	0.00753884	46262	ABLIM3	Intron	24149	0.458788	0.00803013	SH3TC2_m1	ClusterDriven
LIHC_53820	chr7	99678134	99678635	chr7	99275757	99276258	244944	LIHC_53820	1613	CYP3A5	99679998	protein_coding	0.844997	4.7e-08	1613	CYP3A5	Intron	31994	0.847891	4.37e-08	CYP3A5_p3	Heterogeneous
LUSC_68889	chr10	94683502	94684003	chr10	96443259	96443760	331477	LUSC_68889	132	CYP2C18	94683621	protein_coding	0.79281	2.11822e-07	132	CYP2C18	Promoter	NA	0.792341	2.12681e-07
LIHC_95150	chr16	2039150	2039651	chr16	2089151	2089652	446346	LIHC_95150	14045	SLC9A3R2	2025356	protein_coding	0.596737	0.000155169	-8062	TSC2	Distal	59937	0.596737	0.000158431	SLC9A3R2_p3	Heterogeneous
CHOL_23691	chr6	30749543	30750044	chr6	30717320	30717821	197928	CHOL_23691	-364956	PSORS1C1	31114750	protein_coding	0.45463	0.00832422	-1242	RN7SL353P	Distal	24983	0.45463	0.00888746	PSORS1C1_m1	ClusterDriven
CESC_117	chr1	1627206	1627707	chr1	1562586	1563087	425	CESC_117	458100	RP11-465B22.8	1169357	lincRNA	0.510473	0.00200051	-4636	MMP23B	Promoter	NA	0.510473	0.00209008
PCPG_2626	chr1	65264398	65264899	chr1	65730081	65730582	17360	PCPG_2626	16430	DNAJC6	65248219	protein_coding	0.606759	0.000112612	16430	DNAJC6	Promoter	NA	0.606759	0.000114553
CESC_54467	chr22	46126298	46126799	chr22	46522178	46522679	549060	CESC_54467	-23972	PPARA	46150521	protein_coding	0.491757	0.00329357	12863	MIRLET7B	Distal	78880	0.491757	0.00345999	PPARA_m1	ClusterDriven
MESO_28821	chr6	85403564	85404065	chr6	86113282	86113783	207673	MESO_28821	-13629	RP11-30P6.6	85390186	lincRNA	0.454179	0.00841385	-13627	RP11-30P6.6	Distal	27716	0.454179	0.0089857	RP11-30P6.6_m1	ClusterDriven
CHOL_63775	chr20	41003613	41004114	chr20	39632253	39632754	526171	CHOL_63775	-337056	LPIN3	41340920	protein_coding	0.483964	0.00403608	-20339	RNU2-52P	Distal	74721	0.473839	0.00551177	LPIN3_m1	ClusterDriven
BLCA_83211	chr16	74738049	74738550	chr16	74771947	74772448	459961	BLCA_83211	-37340	MLKL	74700960	protein_coding	0.512234	0.00190642	36531	FA2H	Intron	62805	0.512234	0.0019907	MLKL_m1	ClusterDriven
ESCA_52663	chr7	99771912	99772413	chr7	99369535	99370036	244990	ESCA_52663	-92165	CYP3A5	99679998	protein_coding	0.749474	8.85e-07	5620	RP11-757A13.1	Intron	31997	0.751438	8.22e-07	CYP3A5_m2	Heterogeneous
STAD_2019	chr1	24142949	24143450	chr1	24469439	24469940	7244	STAD_2019	-79	IL22RA1	24143121	protein_coding	0.810682	1.21399e-07	-77	IL22RA1	Promoter	NA	0.810682	1.21463e-07
ACC_20164	chr4	83618384	83618885	chr4	84539537	84540038	145566	ACC_20164	82721	AGPAT9	83535914	protein_coding	0.549878	0.000655354	17655	Y_RNA	Distal	18987	0.549878	0.00067719	AGPAT9_p2	Heterogeneous
BLCA_79266	chr16	3036704	3037205	chr16	3086705	3087206	446822	BLCA_79266	-29	CCDC64B	3036926	protein_coding	0.827121	7.52785e-08	-27	CCDC64B	Promoter	NA	0.827121	7.59122e-08
COAD_114173	chr20	44435572	44436073	chr20	43064212	43064713	526865	COAD_114173	80123	HNF4A	44355700	protein_coding	0.854607	3.86e-08	-10680	AL132772.1	Distal	74810	0.845804	4.59e-08	HNF4A_p5	Heterogeneous
STAD_2807	chr1	32904334	32904835	chr1	33369935	33370436	9787	STAD_2807	-3147	TMEM54	32901438	protein_coding	0.550397	0.000645487	-3145	TMEM54	Distal	5330	0.550397	0.000666762	TMEM54_m1	ClusterDriven
CESC_10311	chr2	203656572	203657073	chr2	204521295	204521796	88072	CESC_10311	328604	ABI2	203328219	protein_coding	-0.509107	0.00224397	15600	AC125238.3	Distal	10903	-0.509107	0.0023468	ABI2_p3	Heterogeneous
CESC_48187	chr18	63427504	63428005	chr18	61094737	61095238	498998	CESC_48187	-49006	SERPINB5	63476761	protein_coding	0.69083	6.74e-06	-5270	VPS4B	Distal	68230	0.69083	6.75e-06	SERPINB5_m1	Heterogeneous
CESC_50851	chr19	50168821	50169322	chr19	50672078	50672579	515517	CESC_50851	-19114	MYH14	50188186	protein_coding	0.625899	6.04e-05	-5875	IZUMO2	Distal	71166	0.625955	6.12e-05	MYH14_m2	Heterogeneous
MESO_60864	chr15	99455352	99455853	chr15	99995557	99996058	444747	MESO_60864	-59010	RP11-20G13.3	99396593	lincRNA	0.512407	0.00189757	-24573	RP11-20G13.1	Distal	59705	0.517291	0.00173034	RP11-20G13.3_m4	ClusterDriven
BRCA_197513	chr19	57799642	57800143	chr19	58311010	58311511	517252	BRCA_197513	15020	ZNF552	57814913	protein_coding	0.726476	1.95e-06	15020	ZNF552	Intron	74204	0.711871	3.23e-06	ZNF552_p4	Heterogeneous
CESC_31325	chr10	104117688	104118189	chr10	105877446	105877947	333837	CESC_31325	371973	SH3PXD2A-AS1	103745966	antisense	0.555752	0.000550408	-4117	SFR1	Distal	40574	0.555752	0.000568098	SH3PXD2A-AS1_p7	Heterogeneous
CHOL_10255	chr2	127400435	127400936	chr2	128158011	128158512	76185	CHOL_10255	-135116	MYO7B	127535802	protein_coding	0.546558	0.000722465	11556	AC068282.3	Distal	10224	0.549826	0.000678208	MYO7B_m5	ClusterDriven
CESC_54380	chr22	45246943	45247444	chr22	45642824	45643325	548644	CESC_54380	377438	RNU6-1161P	45624632	snRNA	0.466034	0.00632565	-6423	KIAA0930	Distal	79669	0.466034	0.00671047	RNU6-1161P_p1	ClusterDriven
CESC_35980	chr12	55933145	55933646	chr12	56326929	56327430	381072	CESC_35980	6077	DGKA	55927319	protein_coding	0.701018	4.7392e-06	-776	WIBG	Promoter	NA	0.701018	4.74643e-06
BRCA_206893	chr21	41681770	41682271	chr21	43101930	43102431	538729	BRCA_206893	377809	FAM3B	41304212	protein_coding	0.472769	0.00535729	2840	LINC00111	Intron	76974	0.474776	0.00538063	FAM3B_p9	ClusterDriven
SKCM_72556	chr13	44110192	44110693	chr13	44684328	44684829	402499	SKCM_72556	-8	SMIM2-AS1	44110451	antisense	0.780437	3.11412e-07	-6	SMIM2-AS1	Promoter	NA	0.780721	3.07637e-07
CESC_32011	chr11	1834113	1834614	chr11	1855343	1855844	340664	CESC_32011	6057	SYT8	1828307	protein_coding	0.508583	0.00210547	-4623	TNNI2	Promoter	NA	0.508583	0.00219922
BLCA_86415	chr17	40176021	40176522	chr17	38332274	38332775	473547	BLCA_86415	-738	RAPGEFL1	40177010	protein_coding	0.697371	5.3678e-06	-736	RAPGEFL1	Promoter	NA	0.696446	5.54995e-06
CESC_4821	chr1	161074656	161075157	chr1	161044446	161044947	30309	CESC_4821	-9558	RP11-544M22.8	161084465	antisense	0.547067	0.000711753	-4935	ARHGAP30	Promoter	NA	0.539722	0.000912344
BLCA_95754	chr19	17795957	17796458	chr19	17906766	17907267	507376	BLCA_95754	1380	B3GNT3	17794828	protein_coding	0.819105	9.51e-08	1380	B3GNT3	Intron	69877	0.819105	9.48e-08	B3GNT3_p1	Heterogeneous
STAD_99912	chr17	41528149	41528650	chr17	39684401	39684902	474248	STAD_99912	-92	KRT19	41528308	protein_coding	0.857066	3.60512e-08	-90	KRT19	Promoter	NA	0.856502	3.63812e-08
BLCA_66430	chr12	52148991	52149492	chr12	52542775	52543276	379881	BLCA_66430	-83278	KRT7	52232520	protein_coding	0.457605	0.00775387	35317	AC078864.2	Distal	48067	0.457605	0.00826243	KRT7_m1	ClusterDriven
ESCA_42225	chr6	30820170	30820671	chr6	30787947	30788448	197975	ESCA_42225	-75867	IER3	30744554	protein_coding	0.533354	0.00105626	10238	LINC00243	Intron	26892	0.533354	0.00109606	IER3_m3	Heterogeneous
COAD_27467	chr3	169388396	169388897	chr3	169106184	169106685	125418	COAD_27467	-433275	LRRIQ4	169821922	protein_coding	0.478763	0.00460695	-59218	RP11-641D5.2	Intron	15597	0.482319	0.00443424	LRRIQ4_m3	ClusterDriven
BRCA_160479	chr15	69484798	69485299	chr15	69777137	69777638	437712	BRCA_160479	22023	RP11-279F6.1	69463026	lincRNA	0.527696	0.00123998	22023	RP11-279F6.1	Intron	57874	0.539357	0.000921969	RP11-279F6.1_p2	ClusterDriven
HNSC_53865	chr10	88848500	88849001	chr10	90608257	90608758	330468	HNSC_53865	46021	LIPM	88802730	protein_coding	0.558922	0.00050047	3067	ANKRD22	Intron	40275	0.558922	0.000516037	LIPM_p1	Heterogeneous
KIRP_115341	chr17	37740362	37740863	chr17	36100353	36100854	471814	KIRP_115341	62175	AC091199.1	37802788	lincRNA	0.45876	0.00754394	4634	HNF1B	Intron	65580	0.487451	0.003877	AC091199.1_p4	ClusterDriven
CHOL_59145	chr19	1747015	1747516	chr19	1747014	1747515	501744	CHOL_59145	-790	AC005256.1	1748056	lincRNA	0.67564	1.13438e-05	-788	AC005256.1	Promoter	NA	0.67564	1.14257e-05
ESCA_28027	chr3	169390136	169390637	chr3	169107924	169108425	125420	ESCA_28027	-431535	LRRIQ4	169821922	protein_coding	0.457503	0.00777361	-57478	RP11-641D5.2	Intron	15599	0.466369	0.00665474	LRRIQ4_m3	ClusterDriven
ESCA_49363	chr7	27424617	27425118	chr7	27464236	27464737	230640	ESCA_49363	226293	HOTTIP	27198575	antisense	0.592581	0.000177353	12704	AC004009.2	Distal	29021	0.586747	0.00021803	HOTTIP_p10	ClusterDriven
BLCA_86694	chr17	41622791	41623292	chr17	39779043	39779544	474309	BLCA_86694	1800	KRT17	41624842	protein_coding	0.699016	5.08e-06	1800	KRT17	5' UTR	66152	0.698303	5.21e-06	KRT17_p19	Heterogeneous
HNSC_40748	chr7	106062551	106063052	chr7	105702997	105703498	246781	HNSC_40748	-479546	YBX1P2	105583256	processed_pseudogene	0.481042	0.00434831	27004	RP4-568B10.1	Distal	32299	0.487991	0.00382193	YBX1P2_m1	ClusterDriven
STAD_109127	chr19	41905116	41905617	chr19	42409268	42409769	512749	STAD_109127	154390	CEACAM6	41750977	protein_coding	0.597147	0.000153173	4730	CTD-2575K13.6	Promoter	NA	0.602147	0.000132894
COAD_105	chr1	1170564	1171065	chr1	1105944	1106445	208	COAD_105	3723	MIR200B	1167092	miRNA	0.510314	0.00200919	1458	RP11-465B22.8	Distal	64	0.510314	0.00209898	MIR200B_p1	ClusterDriven
MESO_58865	chr15	58951618	58952119	chr15	59243817	59244318	434933	MESO_58865	-153209	CCNB2	59105078	protein_coding	0.5011	0.00257412	15939	RP11-313H3.1	Intron	57699	0.5011	0.0026963	CCNB2_m2	ClusterDriven
CHOL_43965	chr12	13376875	13377376	chr12	13529809	13530310	371620	CHOL_43965	10041	LINC01559	13387167	lincRNA	0.77902	3.25412e-07	10041	LINC01559	Promoter	NA	0.779738	3.18213e-07
LIHC_18664	chr2	86631015	86631516	chr2	86858138	86858639	69572	LIHC_18664	-7400	RNF103	86623866	protein_coding	0.539296	0.000891608	-7398	RNF103	Intron	12552	0.539296	0.000923636	RNF103_m1	Heterogeneous
PRAD_21630	chr3	57972352	57972853	chr3	57958079	57958580	107852	PRAD_21630	198033	FLNB-AS1	58170636	antisense	0.518074	0.00162388	30785	PPIAP16	Distal	16767	0.517224	0.00173346	FLNB-AS1_p1	Heterogeneous
PRAD_38988	chr6	34554826	34555327	chr6	34522603	34523104	199262	PRAD_38988	1256	SPDEF	34556333	protein_coding	0.867908	2.86e-08	1256	SPDEF	Intron	27093	0.868104	2.85e-08	SPDEF_p7	Heterogeneous
KIRC_54669	chr11	16967091	16967592	chr11	16988638	16989139	344077	KIRC_54669	-413307	RP1-239B22.5	17380649	antisense	0.549847	0.000655897	7671	RP11-466H18.1	Intron	42816	0.550177	0.000671173	RP1-239B22.5_m2	Heterogeneous
BRCA_192064	chr19	16145421	16145922	chr19	16256231	16256732	506757	BRCA_192064	27853	CIB3	16173525	protein_coding	0.635856	4.34e-05	-5778	CTD-2231E14.8	Intron	72425	0.636439	4.31e-05	CIB3_p8	ClusterDriven
CHOL_16158	chr3	185558367	185558868	chr3	185276155	185276656	129522	CHOL_16158	-6005	LIPH	185552613	protein_coding	0.729237	1.77e-06	-6003	LIPH	Distal	17958	0.733151	1.54e-06	LIPH_m1	Heterogeneous
LUSC_105991	chr19	35110961	35111462	chr19	35601865	35602366	510498	LUSC_105991	-4667	FXYD3	35115879	protein_coding	0.718775	2.54e-06	-4665	FXYD3	Distal	70403	0.716434	2.76e-06	FXYD3_m8	Heterogeneous
KIRC_76183	chr17	4479863	4480364	chr17	4383158	4383659	465138	KIRC_76183	6239	RP13-580F15.2	4486353	antisense	0.636044	4.31e-05	6239	RP13-580F15.2	Intron	64943	0.636044	4.37e-05	RP13-580F15.2_p1	Heterogeneous
COAD_70688	chr10	127889516	127890017	chr10	129687780	129688281	338727	COAD_70688	3180	CLRN3	127892947	protein_coding	0.779069	3.25e-07	3180	CLRN3	Intron	42209	0.779069	3.25e-07	CLRN3_p4	Heterogeneous
ACC_30012	chr6	33590697	33591198	chr6	33558474	33558975	198897	ACC_30012	2390	LINC00336	33593338	lincRNA	0.50108	0.00257555	2390	LINC00336	Intron	27072	0.50108	0.00269771	LINC00336_p1	ClusterDriven
COAD_110658	chr19	45864782	45865283	chr19	46368040	46368541	513967	COAD_110658	1044	FOXA3	45863989	protein_coding	0.630193	5.24e-05	1044	FOXA3	Intron	71024	0.634108	4.67e-05	FOXA3_p1	Heterogeneous
CESC_40742	chr15	40878792	40879293	chr15	41170990	41171491	431625	CESC_40742	-4754	RHOV	40874289	protein_coding	0.673094	1.24e-05	3730	AC025166.1	Distal	58717	0.673094	1.24e-05	RHOV_m2	Heterogeneous
COAD_70440	chr10	122111893	122112394	chr10	123871408	123871909	337412	COAD_70440	-136927	NSMCE4A	121975217	protein_coding	0.529525	0.00117797	122970	TACC2	Promoter	NA	0.529525	0.0012234
BLCA_96657	chr19	35118222	35118723	chr19	35609126	35609627	510508	BLCA_96657	2594	FXYD3	35115879	protein_coding	0.837506	5.63196e-08	2594	FXYD3	Promoter	NA	0.836953	5.73236e-08
CESC_34514	chr11	120137913	120138414	chr11	120008621	120009122	364468	CESC_34514	47365	TRIM29	120185529	protein_coding	0.715336	2.87284e-06	-30811	AP000679.2	Promoter	NA	0.715336	2.86072e-06
STAD_73684	chr11	69479732	69480233	chr11	69294500	69295001	353853	STAD_73684	-43	AP000439.3	69479940	lincRNA	0.731771	1.61899e-06	-41	AP000439.3	Promoter	NA	0.730598	1.68136e-06
LUSC_29729	chr3	186589688	186590189	chr3	186307477	186307978	129910	LUSC_29729	-170754	PSMD10P2	186760693	transcribed_processed_pseudogene	0.538817	0.000903909	-19394	TBCCD1	Intron	15935	0.537698	0.000967833	PSMD10P2_m2	Heterogeneous
ESCA_42313	chr6	31378320	31378821	chr6	31346097	31346598	198194	ESCA_42313	263821	PSORS1C1	31114750	protein_coding	0.508346	0.00211897	1152	FGFR3P1	Distal	24993	0.508346	0.00221359	PSORS1C1_p4	Heterogeneous
COAD_63495	chr9	112169320	112169821	chr9	114931600	114932101	307383	COAD_63495	164096	PTBP3	112333667	protein_coding	0.533774	0.00104368	285	Y_RNA	Intron	38815	0.533774	0.001083	PTBP3_p2	Heterogeneous
COAD_9805	chr1	206968990	206969491	chr1	207142335	207142836	41895	COAD_9805	1384	FCAMR	206970625	protein_coding	0.653087	2.44e-05	1384	FCAMR	3' UTR	8439	0.65668	2.18e-05	FCAMR_p6	Heterogeneous
CHOL_51695	chr16	2858495	2858996	chr16	2908496	2908997	446714	CHOL_51695	-576	PRSS22	2858170	protein_coding	0.837163	5.69378e-08	-574	PRSS22	Promoter	NA	0.837163	5.68741e-08
BLCA_61918	chr11	67313179	67313680	chr11	67080650	67081151	352667	BLCA_61918	367770	ALDH3B2	67681200	protein_coding	0.569673	0.00036176	3424	AP001885.1	Distal	45846	0.573075	0.000334592	ALDH3B2_p5	Heterogeneous
PCPG_79301	chr19	45882667	45883168	chr19	46385925	46386426	513979	PCPG_79301	18929	FOXA3	45863989	protein_coding	0.612516	9.34e-05	3252	IRF2BP1	Distal	71035	0.614608	8.87e-05	FOXA3_p3	Heterogeneous
LIHC_5706	chr1	109763728	109764229	chr1	110306350	110306851	23184	LIHC_5706	48	EPS8L3	109764027	protein_coding	0.896172	1.4266e-08	48	EPS8L3	Promoter	NA	0.896172	1.48157e-08
CESC_34513	chr11	120135766	120136267	chr11	120006474	120006975	364466	CESC_34513	49512	TRIM29	120185529	protein_coding	0.782519	2.92e-07	-32958	AP000679.2	Intron	46825	0.782519	2.91e-07	TRIM29_p13	Heterogeneous
PRAD_21631	chr3	57972922	57973423	chr3	57958649	57959150	107853	PRAD_21631	197463	FLNB-AS1	58170636	antisense	0.528963	0.00119651	31355	PPIAP16	Distal	16768	0.528287	0.00126718	FLNB-AS1_p1	Heterogeneous
COAD_100	chr1	1167248	1167749	chr1	1102628	1103129	204	COAD_100	30482	LINC01342	1137017	lincRNA	0.621112	7.06411e-05	-345	MIR200A	Promoter	NA	0.621112	7.1758e-05
COAD_20193	chr2	218230816	218231317	chr2	219095539	219096040	90630	COAD_20193	-188025	VIL1	218419092	protein_coding	0.668533	1.45e-05	13973	ARPC2	Intron	11052	0.668773	1.44e-05	VIL1_m1	Heterogeneous
COAD_397	chr1	3459306	3459807	chr1	3375870	3376371	1416	COAD_397	-27689	RP11-168F9.2	3487246	lincRNA	0.498391	0.00276493	5131	ARHGEF16	Intron	162	0.498391	0.00290107	RP11-168F9.2_m2	Heterogeneous
STAD_102963	chr17	79916039	79916540	chr17	77889838	77890339	486178	STAD_102963	-399361	CTD-2047H16.2	80315651	sense_intronic	0.600223	0.000138782	-3065	RP11-353N14.4	Exon	64804	0.606147	0.00011687	CTD-2047H16.2_m4	Heterogeneous
CESC_41155	chr15	60408367	60408868	chr15	60700566	60701067	435254	CESC_41155	-5735	ANXA2	60402883	protein_coding	0.586876	0.000212374	802	RP11-745A24.3	Distal	58925	0.585517	0.000226697	ANXA2_m1	Heterogeneous
CESC_593	chr1	10803939	10804440	chr1	10863996	10864497	3516	CESC_593	-7540	CASZ1	10796650	protein_coding	0.779113	3.24e-07	-7538	CASZ1	Distal	4826	0.779113	3.24e-07	CASZ1_m1	Heterogeneous
LIHC_66190	chr9	101433181	101433682	chr9	104195463	104195964	305472	LIHC_66190	2391	ALDOB	101435823	protein_coding	0.72219	2.26e-06	2391	ALDOB	Intron	38736	0.72219	2.25e-06	ALDOB_p16	Heterogeneous
LUAD_26545	chr3	37987661	37988162	chr3	38029152	38029653	103220	LUAD_26545	-147	VILL	37988059	protein_coding	0.630848	5.12409e-05	-145	VILL	Promoter	NA	0.629605	5.42058e-05
BLCA_6852	chr1	161088555	161089056	chr1	161058345	161058846	30325	BLCA_6852	793	PVRL4	161089599	protein_coding	0.881264	2.05e-08	793	PVRL4	Intron	7593	0.876355	2.39e-08	PVRL4_p4	Heterogeneous
CHOL_37833	chr10	69217065	69217566	chr10	70976821	70977322	326162	CHOL_37833	-2987	HKDC1	69220303	protein_coding	0.720111	2.43e-06	-2985	HKDC1	Intron	40081	0.720111	2.42e-06	HKDC1_m3	Heterogeneous
COAD_74037	chr11	64890499	64891000	chr11	64657971	64658472	351529	COAD_74037	2699	AP001187.9	64893449	lincRNA	0.783179	2.85e-07	493	MIR192	Exon	45742	0.783179	2.84e-07	AP001187.9_p6	Heterogeneous
COAD_1979	chr1	24108320	24108821	chr1	24434810	24435311	7227	COAD_1979	3604	MYOM3	24112175	protein_coding	0.86596	2.94736e-08	3604	MYOM3	Promoter	NA	0.86596	2.94669e-08
CHOL_36437	chr9	137788866	137789367	chr9	140683318	140683819	314845	CHOL_36437	118	RP11-188C12.2	137789235	transcribed_processed_pseudogene	0.627013	5.82e-05	118	RP11-188C12.2	Intron	39383	0.626935	5.91e-05	RP11-188C12.2_p7	Heterogeneous
CESC_5673	chr1	201379615	201380116	chr1	201348743	201349244	38835	CESC_5673	488818	C1orf106	200891048	protein_coding	0.475481	0.00500367	-2102	TNNT2	Intron	3701	0.478803	0.00485496	C1orf106_p15	ClusterDriven
KIRC_94070	chrX	68995894	68996395	chrX	68215737	68216238	556155	KIRC_94070	167148	EFNB1	68828997	protein_coding	0.475408	0.00501299	167148	EFNB1	Distal	80092	0.480439	0.00465499	EFNB1_p6	ClusterDriven
COAD_54445	chr8	8689756	8690257	chr8	8547266	8547767	258232	COAD_54445	-11931	CLDN23	8701938	protein_coding	0.550589	0.000641869	-11929	CLDN23	Distal	33077	0.550589	0.000663047	CLDN23_m9	Heterogeneous
ESCA_115600	chr19	47729447	47729948	chr19	48232704	48233205	514633	ESCA_115600	16355	EHD2	47713343	protein_coding	0.489222	0.00352015	-15822	GLTSCR2	Promoter	NA	0.489222	0.00369893
STAD_67969	chr10	94680510	94681011	chr10	96440267	96440768	331474	STAD_67969	-257897	CYP2C9	94938658	protein_coding	0.593161	0.000174095	-2858	CYP2C18	Distal	40390	0.593613	0.000175223	CYP2C9_m2	Heterogeneous
LUAD_123468	chr19	1747667	1748168	chr19	1747666	1748167	501745	LUAD_123468	-138	AC005256.1	1748056	lincRNA	0.718705	2.54874e-06	-136	AC005256.1	Promoter	NA	0.718705	2.5452e-06
COAD_13231	chr2	27445490	27445991	chr2	27668357	27668858	58265	COAD_13231	3375	KRTCAP3	27442366	protein_coding	0.580177	0.000261927	3375	KRTCAP3	Intron	9207	0.586289	0.000221139	KRTCAP3_p1	Heterogeneous
LUSC_47864	chr6	150025334	150025835	chr6	150346470	150346971	219417	LUSC_47864	-53	RAET1L	150025532	protein_coding	0.609812	0.000102001	-51	RAET1L	Promoter	NA	0.611094	9.95573e-05
UCEC_10726	chr1	226123518	226124019	chr1	226311219	226311720	46591	UCEC_10726	-241400	TMEM63A	225882369	protein_coding	0.511442	0.00194802	-3407	RP11-396C23.3	Distal	8663	0.511088	0.00205517	TMEM63A_m4	Heterogeneous
COAD_7142	chr1	156003260	156003761	chr1	155973051	155973552	28705	COAD_7142	12121	RP11-336K24.5	155991390	antisense	0.592633	0.000177044	3559	ARHGEF2	Intron	2355	0.591399	0.000188089	RP11-336K24.5_p1	Heterogeneous
CESC_52461	chr20	62241302	62241803	chr20	60816358	60816859	532386	CESC_52461	185980	RBBP8NL	62427533	protein_coding	0.544653	0.000763517	9631	OSBPL2	Intron	76354	0.538347	0.000949542	RBBP8NL_p4	ClusterDriven
CHOL_8320	chr2	43005547	43006048	chr2	43232687	43233188	61521	CHOL_8320	262	AC016735.1	43006060	lincRNA	0.635305	4.42e-05	262	AC016735.1	Intron	12162	0.635305	4.48e-05	AC016735.1_p6	Heterogeneous
CESC_10495	chr2	218287577	218288078	chr2	219152300	219152801	90664	CESC_10495	-131264	VIL1	218419092	protein_coding	0.497151	0.00285627	4758	TMBIM1	Intron	11056	0.497151	0.00299793	VIL1_m4	ClusterDriven
STAD_2341	chr1	27191957	27192458	chr1	27518448	27518949	8257	STAD_2341	-278242	NR0B2	26913966	protein_coding	0.577332	0.00028583	9265	CHCHD3P3	Distal	5208	0.577332	0.000293132	NR0B2_m6	Heterogeneous
KIRP_110927	chr16	66935241	66935742	chr16	66969144	66969645	457926	KIRP_110927	1048	CES2	66934444	protein_coding	0.700354	4.85015e-06	1048	CES2	Promoter	NA	0.700354	4.84788e-06
KIRC_53970	chr11	1304308	1304809	chr11	1325538	1326039	340447	KIRC_53970	5095	TOLLIP	1309654	protein_coding	0.488132	0.00362192	5095	TOLLIP	Intron	44751	0.488132	0.00380762	TOLLIP_p3	ClusterDriven
PRAD_107535	chr21	41566530	41567031	chr21	42938457	42938958	538664	PRAD_107535	14538	AP006748.1	41581319	lincRNA	0.724216	2.1e-06	-3821	AP001610.9	Distal	77632	0.727754	1.86e-06	AP006748.1_p23	Heterogeneous
LIHC_31129	chr3	186599003	186599504	chr3	186316792	186317293	129915	LIHC_31129	-118022	KNG1	186717276	protein_coding	0.586615	0.000214167	-13667	AHSG	Intron	15903	0.587905	0.000210152	KNG1_m2	ClusterDriven
STAD_88067	chr14	70697638	70698139	chr14	71164355	71164856	421002	STAD_88067	-809	LINC01269	70698698	lincRNA	0.585025	0.000225073	-807	LINC01269	Promoter	NA	0.585025	0.000230219
PRAD_66066	chr11	34621340	34621841	chr11	34642887	34643388	346617	PRAD_66066	498	EHF	34621093	protein_coding	0.782631	2.91e-07	498	EHF	Intron	42950	0.782152	2.93e-07	EHF_p1	Heterogeneous
ESCA_52646	chr7	99678970	99679471	chr7	99276593	99277094	244945	ESCA_52646	777	CYP3A5	99679998	protein_coding	0.833138	6.29e-08	777	CYP3A5	Intron	31995	0.836177	5.85e-08	CYP3A5_p3	Heterogeneous
CESC_1892	chr1	34780919	34781420	chr1	35246520	35247021	10153	CESC_1892	-19	GJB3	34781189	protein_coding	0.785133	2.68865e-07	-17	GJB3	Promoter	NA	0.785133	2.67087e-07
STAD_9127	chr1	204450578	204451079	chr1	204419706	204420207	40400	STAD_9127	72979	RP11-739N20.2	204377850	antisense	0.616009	8.34571e-05	-39036	PPP1R15B	Promoter	NA	0.616819	8.25836e-05
COAD_2629	chr1	31589193	31589694	chr1	32054794	32055295	9373	COAD_2629	-13871	RP11-73M7.1	31575573	antisense	0.680955	9.48e-06	12959	TINAGL1	Distal	5287	0.680955	9.51e-06	RP11-73M7.1_m2	Heterogeneous
COAD_16532	chr2	108971524	108972025	chr2	109587980	109588481	73081	COAD_16532	17597	EDAR	108989372	protein_coding	0.702545	4.49e-06	17597	EDAR	Intron	12851	0.704962	4.12e-06	EDAR_p2	Heterogeneous
BRCA_166218	chr16	15442178	15442679	chr16	15536035	15536536	449565	BRCA_166218	467838	PDXDC1	14974591	protein_coding	0.564726	0.000420302	8134	C16orf45	Intron	60186	0.564726	0.000432634	PDXDC1_p5	ClusterDriven
STAD_43632	chr7	537627	538128	chr7	577264	577765	224155	STAD_43632	417529	ADAP1	955407	protein_coding	0.5781	0.000279288	-12853	AC147651.2	Distal	30761	0.5781	0.000286225	ADAP1_p2	Heterogeneous
KIRC_30031	chr5	176549049	176549550	chr5	175976050	175976551	188327	KIRC_30031	6789	CDHR2	176542511	protein_coding	0.858913	3.42307e-08	-1572	RN7SL684P	Promoter	NA	0.858913	3.42382e-08
BRCA_75564	chr6	106787745	106788246	chr6	107235620	107236121	210779	BRCA_75564	-455	RP1-60O19.1	106787541	lincRNA	0.805808	1.40467e-07	-453	RP1-60O19.1	Promoter	NA	0.829823	7.00861e-08
LGG_12578	chr2	186693775	186694276	chr2	187558502	187559003	85240	LGG_12578	55	FAM171B	186693971	protein_coding	0.674081	1.19692e-05	55	FAM171B	Promoter	NA	0.674081	1.20363e-05
BLCA_81867	chr16	30115270	30115771	chr16	30126591	30127092	453653	BLCA_81867	-1665	GDPD3	30113856	protein_coding	0.497386	0.00283832	-1663	GDPD3	Intron	62090	0.497386	0.00297909	GDPD3_m1	ClusterDriven
COAD_59667	chr8	144323974	144324475	chr8	145547637	145548138	292312	COAD_59667	2685	DGAT1	144326910	protein_coding	0.605376	0.000117716	2685	DGAT1	Intron	36851	0.605376	0.00011987	DGAT1_p3	Heterogeneous
KIRC_74031	chr16	57479656	57480157	chr16	57513568	57514069	456788	KIRC_74031	7420	DOK4	57487327	protein_coding	0.769334	4.53426e-07	7420	DOK4	Promoter	NA	0.769334	4.48455e-07
TGCT_4648	chr1	154325192	154325693	chr1	154297668	154298169	27936	TGCT_4648	-110	ATP8B2	154325553	protein_coding	0.57414	0.000315633	-108	ATP8B2	Promoter	NA	0.573926	0.000325839
COAD_108616	chr19	16066622	16067123	chr19	16177432	16177933	506706	COAD_108616	394116	CYP4F12	15672757	protein_coding	0.461352	0.00708818	-146	TPM4	Promoter	NA	0.458982	0.00799056
CHOL_43400	chr12	503011	503512	chr12	612177	612678	367746	CHOL_43400	42898	B4GALNT3	460364	protein_coding	0.711598	3.27e-06	42898	B4GALNT3	Intron	47182	0.711598	3.27e-06	B4GALNT3_p3	Heterogeneous
KIRC_50707	chr10	45419236	45419737	chr10	45914684	45915185	323098	KIRC_50707	460080	RASSF4	44959407	protein_coding	0.540332	0.000865634	33634	RP11-67C2.2	Intron	39900	0.540332	0.000896531	RASSF4_p3	ClusterDriven
CHOL_38030	chr10	72676333	72676834	chr10	74436091	74436592	327245	CHOL_38030	-15547	MCU	72692131	protein_coding	0.645609	3.14e-05	-15545	MCU	Distal	40125	0.645609	3.17e-05	MCU_m3	Heterogeneous
PRAD_38689	chr6	31878209	31878710	chr6	31845986	31846487	198410	PRAD_38689	586	SLC44A4	31879046	protein_coding	0.848638	4.31e-08	586	SLC44A4	Intron	26985	0.848638	4.3e-08	SLC44A4_p2	Heterogeneous
CESC_45022	chr17	15947232	15947733	chr17	15850546	15851047	467384	CESC_45022	2566	ADORA2B	15944917	protein_coding	0.747509	9.47e-07	2566	ADORA2B	Intron	63290	0.747509	9.4e-07	ADORA2B_p1	Heterogeneous
CESC_4824	chr1	161081458	161081959	chr1	161051248	161051749	30315	CESC_4824	-2756	RP11-544M22.8	161084465	antisense	0.554346	0.000574209	-2754	RP11-544M22.8	Intron	2952	0.535421	0.00103277	RP11-544M22.8_m8	Heterogeneous
COAD_3614	chr1	46187410	46187911	chr1	46653082	46653583	13414	COAD_3614	12588	TSPAN1	46175073	protein_coding	0.606658	0.000112951	-8838	AL672043.1	Distal	882	0.606658	0.000114935	TSPAN1_p2	Heterogeneous
CESC_40	chr1	1073668	1074169	chr1	1009048	1009549	144	CESC_40	388	RNF223	1074307	protein_coding	0.812812	1.14e-07	388	RNF223	Intron	4569	0.812812	1.14e-07	RNF223_p5	Heterogeneous
LIHC_110396	chr19	44725152	44725653	chr19	45228416	45228917	513445	LIHC_110396	111773	IGSF23	44613630	protein_coding	0.462052	0.00696899	655	snoZ6	Distal	70843	0.46437	0.00699384	IGSF23_p4	ClusterDriven
ESCA_105412	chr17	40501442	40501943	chr17	38657694	38658195	473807	ESCA_105412	-96	TNS4	40501597	protein_coding	0.770036	4.43705e-07	-94	TNS4	Promoter	NA	0.764213	5.31697e-07
KIRP_64039	chr8	23065020	23065521	chr8	22922533	22923034	261373	KIRP_64039	9217	RP11-875O11.3	23074488	antisense	0.599132	0.000143669	-2956	RP11-875O11.2	Intron	35196	0.599132	0.000146508	RP11-875O11.3_p4	Heterogeneous
COAD_16619	chr2	109699623	109700124	chr2	110457200	110457701	73380	COAD_16619	-287189	LINC01123	109987063	lincRNA	0.505383	0.00229667	32746	BMS1P19	Distal	10069	0.504655	0.00244929	LINC01123_m1	ClusterDriven
UCEC_45325	chr7	64758067	64758568	chr7	64218445	64218946	238290	UCEC_45325	-70925	BNIP3P11	64687393	processed_pseudogene	0.575374	0.000303766	-9836	RP11-797H7.6	Distal	31661	0.575374	0.000311422	BNIP3P11_m3	Heterogeneous
PRAD_86532	chr16	2829849	2830350	chr16	2879850	2880351	446697	PRAD_86532	-69	ZG16B	2830169	protein_coding	0.90329	1.3878e-08	-67	ZG16B	Promoter	NA	0.90329	1.40763e-08
BLCA_43528	chr7	64685729	64686230	chr7	64146107	64146608	238278	BLCA_43528	1413	BNIP3P11	64687393	processed_pseudogene	0.569769	0.000360875	1413	BNIP3P11	Intron	31657	0.569769	0.000370776	BNIP3P11_p1	Heterogeneous
COAD_30285	chr4	38230987	38231488	chr4	38232608	38233109	139411	COAD_30285	-432958	KLF3	38664196	protein_coding	0.470509	0.00566455	-7373	AC098680.1	Distal	18525	0.470509	0.00599831	KLF3_m1	ClusterDriven
STAD_410	chr1	3456653	3457154	chr1	3373217	3373718	1414	STAD_410	-146808	RP11-22L13.1	3310096	lincRNA	0.455037	0.00824531	2478	ARHGEF16	Intron	4724	0.455037	0.00879975	RP11-22L13.1_m6	ClusterDriven
COAD_115811	chr20	63536874	63537375	chr20	62168227	62168728	533030	COAD_115811	245	PTK6	63537370	protein_coding	0.809245	1.27e-07	245	PTK6	Exon	76490	0.808602	1.29e-07	PTK6_p4	Heterogeneous
KIRC_23159	chr4	103012096	103012597	chr4	103933253	103933754	148207	KIRC_23159	87536	BDH2	103099883	protein_coding	0.615954	8.36e-05	7392	SLC9B1	Intron	20328	0.615954	8.49e-05	BDH2_p4	ClusterDriven
CESC_2656	chr1	54796125	54796626	chr1	55261798	55262299	15181	CESC_2656	4891	TTC22	54801267	protein_coding	0.485069	0.00392344	3491	RP11-67L3.2	Intron	5681	0.485069	0.0041289	TTC22_p3	ClusterDriven
KIRC_39231	chr7	104989523	104990024	chr7	104629970	104630471	246472	KIRC_39231	-63129	LHFPL3-AS2	104926645	processed_transcript	0.595985	0.000158969	23270	LINC01004	Intron	32295	0.596383	0.000160246	LHFPL3-AS2_m1	ClusterDriven
CESC_34532	chr11	120306462	120306963	chr11	120177171	120177672	364533	CESC_34532	-121184	TRIM29	120185529	protein_coding	0.622369	6.78e-05	-18414	TMEM136	Intron	46833	0.622369	6.89e-05	TRIM29_m3	Heterogeneous
BRCA_36846	chr2	237485164	237485665	chr2	238393807	238394308	95135	BRCA_36846	-13	MLPH	237485428	protein_coding	0.78408	2.77251e-07	-11	MLPH	Promoter	NA	0.78408	2.75928e-07
COAD_70833	chr10	132458954	132459455	chr10	134272458	134272959	339430	COAD_70833	-477274	BNIP3	131981931	protein_coding	-0.488352	0.00388236	14878	C10orf91	Distal	42246	-0.488352	0.00408371	BNIP3_m2	ClusterDriven
CHOL_64628	chr20	62797999	62798500	chr20	61429351	61429852	532661	CHOL_64628	-154397	SLC17A9	62952647	protein_coding	0.550151	0.000650098	1797	MRGBP	Intron	75212	0.534183	0.00107035	SLC17A9_m2	Heterogeneous
TGCT_32160	chr7	134458905	134459406	chr7	134143657	134144158	252018	TGCT_32160	128	AKR1B1	134459284	protein_coding	0.752332	8.05722e-07	128	AKR1B1	Promoter	NA	0.750663	8.45452e-07
CESC_1423	chr1	26351876	26352377	chr1	26678367	26678868	7968	CESC_1423	2003	AIM1L	26354130	protein_coding	0.715043	2.9e-06	2003	AIM1L	Intron	5187	0.715043	2.89e-06	AIM1L_p5	Heterogeneous
COAD_92116	chr15	59622222	59622723	chr15	59914421	59914922	435108	COAD_92116	27598	GCNT3	59594875	protein_coding	0.665157	1.62e-05	27598	GCNT3	3' UTR	57730	0.665157	1.63e-05	GCNT3_p4	Heterogeneous
BRCA_183181	chr17	79006539	79007040	chr17	77002621	77003122	485906	BRCA_183181	3077	CANT1	79009867	protein_coding	0.667992	1.47308e-05	3077	CANT1	Promoter	NA	0.652858	2.48628e-05
CHOL_62706	chr20	768342	768843	chr20	748986	749487	517722	CHOL_62706	-106	SLC52A3	768487	protein_coding	0.825106	8.01366e-08	-104	SLC52A3	Promoter	NA	0.824414	8.1564e-08
CESC_48193	chr18	63472365	63472866	chr18	61139598	61140099	499013	CESC_48193	-4145	SERPINB5	63476761	protein_coding	0.768241	4.7e-07	-4143	SERPINB5	Distal	68233	0.768241	4.65e-07	SERPINB5_m4	Heterogeneous
UCEC_62411	chr10	132407830	132408331	chr10	134221334	134221835	339389	UCEC_62411	10913	PWWP2B	132397168	protein_coding	0.683427	8.7e-06	10913	PWWP2B	Intron	40870	0.683427	8.72e-06	PWWP2B_p2	Heterogeneous
HNSC_42753	chr8	23064454	23064955	chr8	22921967	22922468	261372	HNSC_42753	9783	RP11-875O11.3	23074488	antisense	0.606195	0.000114609	-3522	RP11-875O11.2	Intron	35195	0.606195	0.000116671	RP11-875O11.3_p4	Heterogeneous
COAD_79690	chr12	52147736	52148237	chr12	52541520	52542021	379879	COAD_79690	44013	KRT80	52192000	protein_coding	0.552071	0.000614381	34062	AC078864.2	Distal	50141	0.552071	0.000634512	KRT80_p1	Heterogeneous
BLCA_76660	chr15	58527999	58528500	chr15	58820198	58820699	434831	BLCA_76660	117681	LIPC	58410569	protein_coding	0.631525	5.01e-05	6939	RP11-50C13.2	Intron	57668	0.631525	5.08e-05	LIPC_p7	ClusterDriven
COAD_78060	chr12	12517679	12518180	chr12	12670613	12671114	371223	COAD_78060	468086	BCL2L14	12049844	protein_coding	0.671496	1.31e-05	32577	RP11-253I19.3	Intron	47595	0.672511	1.27e-05	BCL2L14_p11	ClusterDriven
ESCA_52668	chr7	99828782	99829283	chr7	99426405	99426906	245014	ESCA_52668	-149035	CYP3A5	99679998	protein_coding	0.675012	1.16e-05	1020	CYP3A43	Intron	32000	0.675198	1.16e-05	CYP3A5_m4	Heterogeneous
LUSC_105136	chr19	17797347	17797848	chr19	17908156	17908657	507378	LUSC_105136	2770	B3GNT3	17794828	protein_coding	0.760712	6.04e-07	2770	B3GNT3	Intron	69879	0.760712	6.01e-07	B3GNT3_p1	Heterogeneous
KIRP_50617	chr6	71405407	71405908	chr6	72115110	72115611	206095	KIRP_50617	11778	RP3-331H24.5	71417436	lincRNA	0.458798	0.00753697	-2035	MIR30A	Intron	27643	0.458798	0.00802837	RP3-331H24.5_p1	ClusterDriven
CHOL_39517	chr11	394660	395161	chr11	394660	395161	339918	CHOL_39517	2297	PKP3	392614	protein_coding	0.846724	4.48e-08	2297	PKP3	Intron	42370	0.846724	4.45e-08	PKP3_p1	Heterogeneous
HNSC_13314	chr2	112869469	112869970	chr2	113627046	113627547	73917	HNSC_13314	-105043	CKAP2L	112764677	protein_coding	0.480568	0.00440081	16392	AC079753.4	Distal	12887	0.480568	0.00463975	CKAP2L_m3	ClusterDriven
COAD_121230	chrX	46326782	46327283	chrX	46186217	46186718	554645	COAD_121230	612	LINC01186	46327645	lincRNA	0.602561	0.000128753	612	LINC01186	Intron	80787	0.602561	0.000131118	LINC01186_p2	Heterogeneous
COAD_110175	chr19	41956549	41957050	chr19	42460701	42461202	512766	COAD_110175	380527	CEACAM5	41576273	protein_coding	0.595628	0.000160786	2590	RABAC1	3' UTR	70717	0.603218	0.000128354	CEACAM5_p13	ClusterDriven
STAD_73513	chr11	68296661	68297162	chr11	68064129	68064630	353172	STAD_73513	-15697	LRP5	68312609	protein_coding	0.525556	0.00131776	-15695	LRP5	Distal	43611	0.507016	0.00229683	LRP5_m2	ClusterDriven
COAD_88776	chr14	67410271	67410772	chr14	67876988	67877489	419949	COAD_88776	1678	PLEK2	67412200	protein_coding	0.712356	3.18e-06	1678	PLEK2	Intron	56010	0.712356	3.18e-06	PLEK2_p1	Heterogeneous
COAD_1983	chr1	24118328	24118829	chr1	24444818	24445319	7233	COAD_1983	24542	IL22RA1	24143121	protein_coding	0.726058	1.97e-06	-6402	MYOM3	Distal	5138	0.726058	1.97e-06	IL22RA1_p5	Heterogeneous
BLCA_75792	chr15	40846679	40847180	chr15	41138877	41139378	431605	BLCA_75792	2912	SPINT1	40844018	protein_coding	0.784972	2.7e-07	-2541	RP11-532F12.5	Intron	57381	0.784972	2.69e-07	SPINT1_p1	Heterogeneous
CESC_8763	chr2	84946327	84946828	chr2	85173450	85173951	68936	CESC_8763	-39570	TRABD2A	84907008	protein_coding	0.508887	0.00208822	-24513	KCMF1	Distal	12488	0.508887	0.0021814	TRABD2A_m2	ClusterDriven
LGG_7680	chr1	243849431	243849932	chr1	244012733	244013234	50971	LGG_7680	1397	AKT3	243851079	protein_coding	0.680714	9.55e-06	1397	AKT3	Intron	8852	0.678942	1.02e-05	AKT3_p3	Heterogeneous
MESO_28274	chr6	47420370	47420871	chr6	47388106	47388607	203272	MESO_28274	-110716	TNFRSF21	47309905	protein_coding	0.466308	0.00628402	51678	B3GNTL1P2	Distal	27424	0.458208	0.00814358	TNFRSF21_m1	ClusterDriven
COAD_54422	chr8	8441498	8441999	chr8	8299008	8299509	258153	COAD_54422	451896	MFHAS1	8893645	protein_coding	0.476349	0.00489462	-17115	CTA-398F10.1	Distal	34929	0.476349	0.00516829	MFHAS1_p2	ClusterDriven
STAD_28716	chr4	76704060	76704561	chr4	77625213	77625714	144524	STAD_28716	66688	AC107072.2	76637623	sense_intronic	0.477951	0.0047008	54163	RP11-359D14.2	Intron	18947	0.477951	0.00496224	AC107072.2_p1	ClusterDriven
CESC_38198	chr13	77535401	77535902	chr13	78109536	78110037	406479	CESC_38198	-22	SCEL	77535674	protein_coding	0.63838	3.99622e-05	-20	SCEL	Promoter	NA	0.642507	3.5179e-05
CHOL_57979	chr18	22194114	22194615	chr18	19774075	19774577	491119	CHOL_57979	10864	RP11-627G18.1	22205229	antisense	0.740858	1.19e-06	10864	RP11-627G18.1	Intron	68591	0.739747	1.23e-06	RP11-627G18.1_p10	Heterogeneous
BLCA_79222	chr16	2857967	2858468	chr16	2907968	2908469	446713	BLCA_79222	-48	PRSS22	2858170	protein_coding	0.826261	7.76913e-08	-46	PRSS22	Promoter	NA	0.826261	7.81631e-08
STAD_338	chr1	2575725	2576226	chr1	2507164	2507665	1207	STAD_338	-5584	RP3-395M20.9	2581560	lincRNA	0.67621	1.11e-05	-5582	RP3-395M20.9	Distal	124	0.67621	1.12e-05	RP3-395M20.9_m4	Heterogeneous
STAD_109316	chr19	43756114	43756615	chr19	44260266	44260767	513286	STAD_109316	-95589	RN7SL368P	43660776	misc_RNA	0.513014	0.00186616	-1373	SMG9	Distal	73259	0.517427	0.00172391	RN7SL368P_m6	Heterogeneous
PRAD_66065	chr11	34620833	34621334	chr11	34642380	34642881	346616	PRAD_66065	-9	EHF	34621093	protein_coding	0.864281	3.10408e-08	-7	EHF	Promoter	NA	0.864146	3.11689e-08
ESCA_103124	chr17	4479269	4479770	chr17	4382564	4383065	465137	ESCA_103124	-19318	SPNS2	4498838	protein_coding	0.621922	6.88e-05	6833	RP13-580F15.2	Intron	63076	0.621922	6.99e-05	SPNS2_m3	Heterogeneous
KIRC_36487	chr7	26292758	26293259	chr7	26332378	26332879	230244	KIRC_36487	1114	SNX10	26291895	protein_coding	0.751849	8.17574e-07	1114	SNX10	Promoter	NA	0.751746	8.13499e-07
PRAD_109080	chr22	35266206	35266707	chr22	35662199	35662700	545111	PRAD_109080	371494	MB	35637951	protein_coding	0.524521	0.00135697	9005	HMGXB4	Intron	79356	0.524521	0.00141189	MB_p1	ClusterDriven
THCA_54144	chr11	2911939	2912440	chr11	2933169	2933670	341073	THCA_54144	17265	PHLDA2	2929455	protein_coding	0.571936	0.000337777	-8448	SLC22A18AS	Intron	44982	0.571936	0.000346645	PHLDA2_p5	Heterogeneous
ESCA_110124	chr18	31429557	31430058	chr18	29009520	29010021	492587	ESCA_110124	53031	DSG4	31376777	protein_coding	0.521913	0.00146041	-2818	DSG1-AS1	Distal	67749	0.532807	0.00111331	DSG4_p3	ClusterDriven
STAD_67970	chr10	94681624	94682125	chr10	96441381	96441882	331475	STAD_67970	-256783	CYP2C9	94938658	protein_coding	0.604249	0.000122005	-1744	CYP2C18	Distal	40391	0.605109	0.00012092	CYP2C9_m2	Heterogeneous
KIRC_1122	chr1	16178379	16178880	chr1	16504874	16505375	4930	KIRC_1122	436208	TMEM82	15742422	protein_coding	0.479796	0.00448869	-19222	ARHGEF19-AS1	Distal	355	0.479796	0.00473299	TMEM82_p4	ClusterDriven
KIRP_51503	chr6	106787242	106787743	chr6	107235117	107235618	210778	KIRP_51503	48	RP1-60O19.1	106787541	lincRNA	0.850276	4.15994e-08	48	RP1-60O19.1	Promoter	NA	0.861802	3.2178e-08
COAD_42189	chr6	29967404	29967905	chr6	29935181	29935682	197698	COAD_42189	-195551	TRIM15	30163206	protein_coding	0.698951	5.09e-06	4809	MICD	Distal	24945	0.698951	5.09e-06	TRIM15_m3	Heterogeneous
CESC_1890	chr1	34763418	34763919	chr1	35229019	35229520	10147	CESC_1890	3928	GJB4	34759741	protein_coding	0.646827	3.01e-05	3928	GJB4	3' UTR	732	0.646827	3.05e-05	GJB4_p1	Heterogeneous
BLCA_25503	chr3	193843944	193844445	chr3	193561733	193562234	131764	BLCA_25503	-171	RP11-528A4.2	193844024	lincRNA	0.718122	2.59975e-06	-169	RP11-528A4.2	Promoter	NA	0.723456	2.15264e-06
GBM_5103	chr1	169427222	169427723	chr1	169396460	169396961	32629	GBM_5103	33196	CCDC181	169460669	protein_coding	0.781144	3.04613e-07	33196	CCDC181	Promoter	NA	0.783789	2.78589e-07
STAD_67563	chr10	80197221	80197722	chr10	81956977	81957478	329189	STAD_67563	-10238	LINC00857	80207710	lincRNA	0.606033	0.00011522	-3488	Metazoa_SRP	Intron	40218	0.603396	0.000127627	LINC00857_m2	Heterogeneous
KIRP_2433	chr1	31577776	31578277	chr1	32043377	32043878	9365	KIRP_2433	1542	TINAGL1	31576485	protein_coding	0.654798	2.3045e-05	1542	TINAGL1	Promoter	NA	0.654798	2.32473e-05
UCEC_87039	chr17	37766904	37767405	chr17	36126901	36127377	471832	UCEC_87039	117588	YWHAEP7	37884743	transcribed_unprocessed_pseudogene	0.529063	0.00119302	-21906	HNF1B	Distal	65622	0.539386	0.000921229	YWHAEP7_p11	ClusterDriven
PRAD_18999	chr2	238299590	238300091	chr2	239208231	239208732	95479	PRAD_18999	779	AC012485.2	238300620	antisense	0.527507	0.00124648	779	AC012485.2	Exon	13965	0.527507	0.00129575	AC012485.2_p1	Heterogeneous
CHOL_61223	chr19	39398480	39398981	chr19	39889120	39889621	511869	CHOL_61223	134123	EID2B	39532854	protein_coding	-0.519463	0.001691	7428	MED29	3' UTR	73004	-0.529764	0.00131883	EID2B_p2	ClusterDriven
STAD_25095	chr3	160667414	160667915	chr3	160385202	160385703	124457	STAD_25095	-9494	ARL14	160677159	protein_coding	0.811527	1.18e-07	-9492	ARL14	Distal	15570	0.81176	1.18e-07	ARL14_m3	Heterogeneous
CESC_4819	chr1	161072990	161073491	chr1	161042780	161043281	30307	CESC_4819	-11224	RP11-544M22.8	161084465	antisense	0.565557	0.000409971	-3269	ARHGAP30	Exon	2945	0.542451	0.000843278	RP11-544M22.8_m6	Heterogeneous
CESC_25785	chr8	56320398	56320899	chr8	57232957	57233458	268930	CESC_25785	127	SDR16C5	56320776	protein_coding	0.812583	1.15214e-07	127	SDR16C5	Promoter	NA	0.813216	1.12811e-07
LIHC_25444	chr3	37963034	37963535	chr3	38004525	38005026	103203	LIHC_25444	173957	ACAA1	38137242	protein_coding	0.500092	0.00264329	-6117	MIR26A1	Intron	16402	0.498762	0.00287155	ACAA1_p2	ClusterDriven
PRAD_33197	chr5	76820431	76820932	chr5	76116256	76116757	171003	PRAD_33197	1749	F2RL1	76818933	protein_coding	0.695598	5.7e-06	1749	F2RL1	Intron	21443	0.695598	5.72e-06	F2RL1_p1	Heterogeneous
PRAD_19286	chr2	241890808	241891309	chr2	242832959	242833460	96584	PRAD_19286	9696	LINC01237	241881363	processed_transcript	0.594409	0.000167353	9696	LINC01237	Intron	11623	0.594409	0.000170924	LINC01237_p2	Heterogeneous
CHOL_34038	chr9	71740167	71740668	chr9	74355083	74355584	299548	CHOL_34038	76272	TMEM2	71816690	protein_coding	0.483816	0.00405085	-63863	RP11-409O11.3	Intron	38367	0.483816	0.00426515	TMEM2_p3	ClusterDriven
KIRC_27117	chr5	100903090	100903591	chr5	100238794	100239295	174378	KIRC_27117	-75	ST8SIA4	100903266	protein_coding	0.469494	0.00580821	-73	ST8SIA4	Promoter	NA	0.469494	0.00615351
MESO_71735	chr19	43670082	43670583	chr19	44174234	44174735	513254	MESO_71735	214	PLAUR	43670547	protein_coding	0.666093	1.56913e-05	214	PLAUR	Promoter	NA	0.666454	1.56092e-05
ESCA_116312	chr19	55071681	55072182	chr19	55583049	55583550	516671	ESCA_116312	-88	EPS8L1	55072020	protein_coding	0.62965	5.33434e-05	-86	EPS8L1	Promoter	NA	0.629168	5.4972e-05
KIRP_119334	chr17	78184293	78184794	chr17	76180374	76180875	485434	KIRP_119334	-2773	AFMID	78187317	protein_coding	0.501346	0.00255713	2689	TK1	Intron	64728	0.500325	0.00275315	AFMID_m2	Heterogeneous
UCEC_21137	chr2	237509913	237510414	chr2	238418556	238419057	95158	UCEC_21137	24736	MLPH	237485428	protein_coding	0.752054	8.11737e-07	-765	MIR6811	Promoter	NA	0.752054	8.0481e-07
BRCA_183177	chr17	79003516	79004017	chr17	76999598	77000099	485902	BRCA_183177	6100	CANT1	79009867	protein_coding	0.757079	6.84e-07	6100	CANT1	Intron	67337	0.746853	9.62e-07	CANT1_p6	Heterogeneous
CESC_2672	chr1	54971463	54971964	chr1	55437136	55437637	15267	CESC_2672	-67834	PCSK9	55039548	protein_coding	0.479387	0.00453402	-9076	TMEM61	Distal	1086	0.479387	0.00478277	PCSK9_m5	ClusterDriven
STAD_114328	chr20	54069542	54070043	chr20	52686081	52686582	530430	STAD_114328	801	BCAS1	54070594	protein_coding	0.658359	2.04e-05	801	BCAS1	Intron	76184	0.64878	2.85e-05	BCAS1_p3	Heterogeneous
KIRP_50955	chr6	85390730	85391231	chr6	86100448	86100949	207668	KIRP_50955	-795	RP11-30P6.6	85390186	lincRNA	0.697192	5.40097e-06	-793	RP11-30P6.6	Promoter	NA	0.697192	5.40616e-06
STAD_117196	chr22	30252419	30252920	chr22	30648408	30648909	543986	STAD_117196	-5819	LIF	30246851	protein_coding	0.588441	0.000202119	-5817	LIF	Distal	79281	0.588441	0.000206599	LIF_m2	Heterogeneous
LIHC_28381	chr3	124833974	124834475	chr3	124552821	124553322	117168	LIHC_28381	119594	MUC13	124953819	protein_coding	0.618503	7.7e-05	29092	ENO1P3	Intron	17143	0.618503	7.81e-05	MUC13_p13	Heterogeneous
STAD_42012	chr6	134671744	134672245	chr6	134992882	134993383	216459	STAD_42012	278127	ALDH8A1	134950122	protein_coding	0.46769	0.00607096	-12157	RP11-557H15.4	Distal	28053	0.46733	0.0064959	ALDH8A1_p5	ClusterDriven
CHOL_34676	chr9	98808462	98808963	chr9	101570744	101571245	305031	CHOL_34676	1014	GALNT12	98807699	protein_coding	0.851774	4.06e-08	1014	GALNT12	Intron	37572	0.851774	4.01e-08	GALNT12_p1	Heterogeneous
COAD_114165	chr20	44407303	44407804	chr20	43035943	43036444	526847	COAD_114165	-52369	RP5-881L22.5	44355185	antisense	0.616029	8.33947e-05	-564	MIR3646	Promoter	NA	0.589258	0.000201331
KIRP_60636	chr7	116812851	116813352	chr7	116452905	116453406	248705	KIRP_60636	-198282	LINC01510	116614820	lincRNA	0.625477	6.12e-05	2032	CAPZA2	Intron	32469	0.613282	9.27e-05	LINC01510_m19	ClusterDriven
ESCA_109000	chr17	82449242	82449743	chr17	80407118	80407619	487491	ESCA_109000	-131891	CD7	82317602	protein_coding	0.488488	0.00358935	1336	C17orf62	5' UTR	67500	0.491892	0.00344789	CD7_m1	Heterogeneous
CESC_31795	chr10	132447730	132448231	chr10	134261234	134261735	339417	CESC_31795	3654	C10orf91	132444327	lincRNA	0.461088	0.00713288	3654	C10orf91	Exon	40884	0.461088	0.00758879	C10orf91_p1	ClusterDriven
PRAD_81368	chr14	91127399	91127900	chr14	91593743	91594244	424348	PRAD_81368	290194	CCDC88C	91417844	protein_coding	0.524408	0.00136136	1225	SNORA11B	Intron	56338	0.524408	0.00141644	CCDC88C_p2	Heterogeneous
CESC_52507	chr20	62687229	62687730	chr20	61318581	61319082	532609	CESC_52507	-20756	SLCO4A1-AS1	62666724	antisense	0.53448	0.00102287	13000	LINC00686	Distal	76389	0.5183	0.00168255	SLCO4A1-AS1_m1	ClusterDriven
PRAD_107500	chr21	41503019	41503520	chr21	42874946	42875447	538626	PRAD_107500	78049	AP006748.1	41581319	lincRNA	0.629105	5.43e-05	27846	TMPRSS2	Intron	77617	0.634381	4.62e-05	AP006748.1_p16	ClusterDriven
KIRC_30452	chr6	818937	819438	chr6	818937	819438	189734	KIRC_30452	208037	RP5-856G1.1	1027225	lincRNA	0.465898	0.00634611	-38972	RP11-284J1.1	Distal	26441	0.465898	0.00673253	RP5-856G1.1_p1	ClusterDriven
ESCA_97224	chr15	80585565	80586066	chr15	80877906	80878407	440529	ESCA_97224	-93868	ABHD17C	80679684	protein_coding	0.662599	1.77e-05	4713	MIR5572	Intron	58031	0.662599	1.78e-05	ABHD17C_m1	Heterogeneous
MESO_51543	chr12	52231768	52232269	chr12	52625552	52626053	379938	MESO_51543	15429	RP3-416H24.1	52247448	antisense	0.662283	1.78482e-05	-499	KRT7	Promoter	NA	0.662283	1.79776e-05
PRAD_107536	chr21	41568038	41568539	chr21	42939965	42940466	538665	PRAD_107536	13030	AP006748.1	41581319	lincRNA	0.692552	6.34e-06	-5329	AP001610.9	Distal	77633	0.698079	5.24e-06	AP006748.1_p24	Heterogeneous
CESC_9291	chr2	113117592	113118093	chr2	113875169	113875670	73983	CESC_9291	10629	IL1RN	113107214	protein_coding	0.51071	0.00198805	10629	IL1RN	Promoter	NA	0.51071	0.00207665
STAD_6550	chr1	153532156	153532657	chr1	153504632	153505133	27637	STAD_6550	-1196	BX470102.3	153533603	antisense	0.701368	4.68e-06	-1194	BX470102.3	Distal	2111	0.701366	4.69e-06	BX470102.3_m2	Heterogeneous
CHOL_2518	chr1	94384054	94384555	chr1	94849610	94850111	21332	CHOL_2518	-436037	SLC44A3	94820342	protein_coding	0.543738	0.000784134	22577	RP11-366L18.1	Distal	1423	0.543738	0.000811923	SLC44A3_m1	Heterogeneous
KIRP_49846	chr6	47111636	47112137	chr6	47079372	47079873	203171	KIRP_49846	318497	MEP1A	46793390	protein_coding	0.55334	0.000591729	-69522	GPR110	Distal	25427	0.565309	0.000424938	MEP1A_p7	ClusterDriven
CHOL_34670	chr9	98781936	98782437	chr9	101544218	101544719	305017	CHOL_34670	-25512	GALNT12	98807699	protein_coding	0.643568	3.36e-05	14778	ANKS6	Intron	37569	0.643568	3.4e-05	GALNT12_m1	Heterogeneous
BRCA_204345	chr20	63536368	63536869	chr20	62167721	62168222	533029	BRCA_204345	751	PTK6	63537370	protein_coding	0.773968	3.88e-07	751	PTK6	Intron	76489	0.773569	3.9e-07	PTK6_p4	Heterogeneous
CHOL_79	chr1	1161965	1162466	chr1	1097345	1097846	196	CHOL_79	-87909	RNF223	1074307	protein_coding	0.578098	0.00027931	-4874	MIR200B	Distal	4576	0.578098	0.000286251	RNF223_m6	Heterogeneous
MESO_64230	chr17	16861071	16861572	chr17	16764385	16764886	467621	MESO_64230	153668	RP11-416I2.1	17014990	lincRNA	0.484644	0.00396731	7387	COTL1P1	Exon	65225	0.48467	0.00417191	RP11-416I2.1_p1	ClusterDriven
CESC_54592	chr22	50282384	50282885	chr22	50720813	50721314	550003	CESC_54592	24992	PLXNB2	50307627	protein_coding	0.533949	0.00103838	6961	AL022328.1	Promoter	NA	0.533949	0.00107753
PRAD_38991	chr6	34556752	34557253	chr6	34524529	34525030	199265	PRAD_38991	-670	SPDEF	34556333	protein_coding	0.817759	9.91982e-08	-668	SPDEF	Promoter	NA	0.818433	9.66695e-08
CESC_40678	chr15	40307780	40308281	chr15	40599981	40600482	431410	CESC_40678	-96	PLCB2	40307935	protein_coding	0.474438	0.00513573	-94	PLCB2	Promoter	NA	0.474438	0.00542751
COAD_97218	chr16	68434726	68435227	chr16	68468629	68469130	458526	COAD_97218	13711	SMPD3	68448688	protein_coding	0.552755	0.000602054	13711	SMPD3	Intron	62653	0.55057	0.000663451	SMPD3_p5	Heterogeneous
BLCA_64139	chr11	129018927	129019428	chr11	128888822	128889323	366359	BLCA_64139	260146	ARHGAP32	129279324	protein_coding	0.634885	4.48e-05	-11279	Y_RNA	Intron	46955	0.634885	4.54e-05	ARHGAP32_p3	Heterogeneous
BRCA_183183	chr17	79007979	79008480	chr17	77004061	77004562	485908	BRCA_183183	1637	CANT1	79009867	protein_coding	0.661795	1.82e-05	1637	CANT1	Intron	67341	0.647218	3.01e-05	CANT1_p7	Heterogeneous
PRAD_38990	chr6	34556094	34556595	chr6	34523871	34524372	199264	PRAD_38990	-12	SPDEF	34556333	protein_coding	0.88844	1.66259e-08	-10	SPDEF	Promoter	NA	0.888833	1.65725e-08
LUSC_69886	chr10	118522736	118523237	chr10	120282248	120282749	336304	LUSC_69886	232262	CACUL1	118755249	protein_coding	0.518908	0.00158717	-49882	SLC25A18P1	Distal	42130	0.518908	0.00165485	CACUL1_p1	ClusterDriven
CESC_1894	chr1	34781983	34782484	chr1	35247584	35248085	10155	CESC_1894	1045	GJB3	34781189	protein_coding	0.775245	3.71784e-07	1045	GJB3	Promoter	NA	0.775245	3.68891e-07
CESC_1093	chr1	20496142	20496643	chr1	20822635	20823136	6209	CESC_1093	357067	PLA2G2F	20139326	protein_coding	0.472648	0.00537345	-10171	CAMK2N1	Distal	431	0.472648	0.0056837	PLA2G2F_p4	ClusterDriven
CESC_4294	chr1	153534212	153534713	chr1	153506688	153507189	27640	CESC_4294	860	BX470102.3	153533603	antisense	0.735821	1.41e-06	860	BX470102.3	Intron	2113	0.733978	1.5e-06	BX470102.3_p1	Heterogeneous
BLCA_70687	chr13	40993955	40994456	chr13	41568091	41568592	401936	BLCA_70687	67234	ELF1	41061440	protein_coding	0.481567	0.00429111	-873	RGS17P1	Promoter	NA	0.480056	0.00470214
STAD_18596	chr2	219078832	219079333	chr2	219943554	219944055	90942	STAD_18596	-18616	IHH	219060467	protein_coding	0.761041	5.97e-07	-9272	RP11-33O4.1	Intron	13601	0.761041	5.95e-07	IHH_m3	Heterogeneous
CHOL_5349	chr1	202108344	202108845	chr1	202077472	202077973	39194	CHOL_5349	100650	ELF3	202007945	protein_coding	0.606487	0.000113567	11836	CRIP1P3	Distal	3780	0.606657	0.000114936	ELF3_p2	Heterogeneous
BRCA_132048	chr11	73193230	73193731	chr11	72904275	72904776	355372	BRCA_132048	-24817	P2RY2	73218298	protein_coding	0.645318	3.17e-05	16787	RP11-800A3.3	Distal	43692	0.641304	3.66e-05	P2RY2_m2	Heterogeneous
BRCA_207075	chr21	42363293	42363794	chr21	43783402	43783903	539025	BRCA_207075	3050	TFF1	42366594	protein_coding	0.775642	3.66e-07	3050	TFF1	Intron	77680	0.775642	3.64e-07	TFF1_p5	Heterogeneous
LUSC_45921	chr6	106783917	106784418	chr6	107231792	107232293	210774	LUSC_45921	3373	RP1-60O19.1	106787541	lincRNA	0.735274	1.43621e-06	43	MIR587	Promoter	NA	0.772699	4.01588e-07
COAD_5237	chr1	93582378	93582879	chr1	94047935	94048436	21033	COAD_5237	-9570	RP5-1033H22.2	93592199	antisense	0.471624	0.00551131	-9568	RP5-1033H22.2	Exon	1393	0.471624	0.00583424	RP5-1033H22.2_m3	ClusterDriven
STAD_5742	chr1	113887354	113887855	chr1	114429976	114430477	24176	STAD_5742	-58	BCL2L15	113887547	protein_coding	0.836794	5.78516e-08	-56	BCL2L15	Promoter	NA	0.832539	6.46209e-08
THCA_71679	chr15	85349054	85349555	chr15	85892285	85892786	441416	THCA_71679	464651	SLC28A1	84884654	protein_coding	0.579299	0.000269208	-18969	ADAMTS7P4	Distal	58099	0.579335	0.000275311	SLC28A1_p7	ClusterDriven
CHOL_58002	chr18	22489667	22490168	chr18	20069630	20070131	491207	CHOL_58002	401858	RP11-595B24.2	22088060	lincRNA	0.687688	7.51e-06	-70622	RP11-863N1.4	Distal	67709	0.68467	8.35e-06	RP11-595B24.2_p7	Heterogeneous
LIHC_5258	chr1	94383487	94383988	chr1	94849043	94849544	21331	LIHC_5258	-436604	SLC44A3	94820342	protein_coding	0.520305	0.00152648	23144	RP11-366L18.1	Distal	1422	0.520305	0.00159134	SLC44A3_m1	ClusterDriven
KIRP_27461	chr3	108296769	108297270	chr3	108015616	108016117	114216	KIRP_27461	530	HHLA2	108296490	protein_coding	0.837936	5.63e-08	530	HHLA2	Intron	14961	0.837936	5.62e-08	HHLA2_p1	Heterogeneous
COAD_93822	chr15	90334191	90334692	chr15	90877423	90877924	442551	COAD_93822	-17803	ZNF774	90352245	protein_coding	0.494696	0.00304778	-13143	GABARAPL3	Distal	58261	0.496029	0.0030891	ZNF774_m1	ClusterDriven
COAD_107666	chr19	5839559	5840060	chr19	5839570	5840071	503352	COAD_107666	-79	FUT6	5839731	protein_coding	0.779643	3.19731e-07	-77	FUT6	Promoter	NA	0.779643	3.18954e-07
CESC_50269	chr19	42455612	42456113	chr19	42959764	42960265	513002	CESC_50269	284521	CEACAM8	42740384	protein_coding	0.521555	0.00147506	-12813	CXCL17	Intron	73184	0.525744	0.00136274	CEACAM8_p1	ClusterDriven
CHOL_26048	chr7	538789	539290	chr7	578426	578927	224157	CHOL_26048	416367	ADAP1	955407	protein_coding	0.527147	0.00125948	-11691	AC147651.2	Distal	30763	0.527147	0.00130921	ADAP1_p2	ClusterDriven
COAD_1991	chr1	24149740	24150241	chr1	24476230	24476731	7246	COAD_1991	-6870	IL22RA1	24143121	protein_coding	0.678236	1.04e-05	-6868	IL22RA1	Distal	5141	0.678236	1.05e-05	IL22RA1_m1	Heterogeneous
LIHC_110391	chr19	44698266	44698767	chr19	45201536	45202037	513439	LIHC_110391	-79352	CBLC	44777869	protein_coding	0.515953	0.00172147	-632	CEACAM16	Promoter	NA	0.51642	0.00177213
UCEC_38739	chr6	34554255	34554756	chr6	34522032	34522533	199261	UCEC_38739	1827	SPDEF	34556333	protein_coding	0.857049	3.61e-08	1827	SPDEF	Intron	27092	0.857851	3.49e-08	SPDEF_p7	Heterogeneous
ESCA_92002	chr14	67412062	67412563	chr14	67878779	67879280	419951	ESCA_92002	-113	PLEK2	67412200	protein_coding	0.801057	1.61369e-07	-111	PLEK2	Promoter	NA	0.801057	1.61302e-07
THCA_35093	chr6	111950552	111951053	chr6	112271755	112272256	212504	THCA_35093	-136796	FAM229B	112087599	protein_coding	0.581276	0.00025309	41123	AL158035.1	Distal	25946	0.580098	0.00026881	FAM229B_m4	Heterogeneous
COAD_80864	chr12	71161523	71162024	chr12	71555303	71555804	385124	COAD_80864	280124	TSPAN8	71441898	protein_coding	0.828168	7.36e-08	-43525	CTD-2021H9.3	Intron	50585	0.829466	7.1e-08	TSPAN8_p3	Heterogeneous
BRCA_197515	chr19	57800670	57801171	chr19	58312038	58312539	517254	BRCA_197515	13992	ZNF552	57814913	protein_coding	0.74436	1.05e-06	13992	ZNF552	Intron	74206	0.730122	1.71e-06	ZNF552_p4	Heterogeneous
CESC_48469	chr19	1208820	1209321	chr19	1208819	1209320	501466	CESC_48469	-77083	EFNA2	1286154	protein_coding	0.450479	0.00918211	5862	HMGB2P1	Intron	69281	0.450479	0.00983939	EFNA2_m4	ClusterDriven
STAD_961	chr1	10804480	10804981	chr1	10864537	10865038	3517	STAD_961	-8081	CASZ1	10796650	protein_coding	0.791667	2.19e-07	-8079	CASZ1	Distal	4827	0.791667	2.17e-07	CASZ1_m1	Heterogeneous
COAD_34326	chr4	186936459	186936960	chr4	187857613	187858114	158363	COAD_34326	-209988	FAT1	186726722	protein_coding	0.577514	0.000284356	36170	MRPS36P2	Distal	20887	0.577514	0.000291509	FAT1_m1	Heterogeneous
ESCA_97228	chr15	80596464	80596965	chr15	80888805	80889306	440533	ESCA_97228	-82969	ABHD17C	80679684	protein_coding	0.601163	0.000134663	15612	MIR5572	3' UTR	58032	0.601163	0.000137142	ABHD17C_m2	Heterogeneous
COAD_117972	chr22	24973860	24974361	chr22	25369827	25370328	542694	COAD_117972	-27416	TMEM211	24946695	protein_coding	0.480142	0.00444956	21381	KIAA1671	Intron	79201	0.486752	0.00394929	TMEM211_m1	ClusterDriven
COAD_71184	chr11	1051577	1052078	chr11	1051577	1052078	340285	COAD_71184	1948	RP13-870H17.3	1049880	lincRNA	0.560872	0.000472029	1948	RP13-870H17.3	Exon	42438	0.560872	0.000486358	RP13-870H17.3_p1	Heterogeneous
UCEC_18406	chr2	165792990	165793491	chr2	166649500	166650001	81858	UCEC_18406	1441	GALNT3	165794682	protein_coding	0.84588	4.58e-08	1441	GALNT3	Intron	13218	0.84588	4.58e-08	GALNT3_p1	Heterogeneous
BLCA_87671	chr17	50545243	50545744	chr17	48622604	48623105	477700	BLCA_87671	12951	EPN3	50532543	protein_coding	0.523099	0.00141235	2436	SPATA20	Intron	64227	0.508247	0.00221968	EPN3_p4	Heterogeneous
TGCT_2121	chr1	39980426	39980927	chr1	40446098	40446599	11648	TGCT_2121	-59556	CAP1	40040233	protein_coding	0.464561	0.00655512	17997	RP3-342P20.2	Distal	793	0.467361	0.00649084	CAP1_m1	ClusterDriven
COAD_351	chr1	2576614	2577115	chr1	2508053	2508554	1208	COAD_351	-4695	RP3-395M20.9	2581560	lincRNA	0.723144	2.18e-06	-4693	RP3-395M20.9	Distal	125	0.723144	2.18e-06	RP3-395M20.9_m4	Heterogeneous
CESC_868	chr1	16173412	16173913	chr1	16499907	16500408	4926	CESC_868	14397	RP11-276H7.3	16159266	antisense	0.553755	0.000584619	14397	RP11-276H7.3	Distal	383	0.553755	0.000603289	RP11-276H7.3_p1	Heterogeneous
PRAD_107508	chr21	41508883	41509384	chr21	42880810	42881311	538634	PRAD_107508	21982	TMPRSS2	41531116	protein_coding	0.850159	4.16532e-08	21982	TMPRSS2	Promoter	NA	0.850491	4.12948e-08
CHOL_66308	chr22	37043957	37044458	chr22	37439997	37440498	545707	CHOL_66308	475334	CARD10	37519542	protein_coding	0.596664	0.000155537	-7526	KCTD17	Distal	79472	0.596664	0.000158818	CARD10_p2	Heterogeneous
UCEC_48375	chr7	149874550	149875051	chr7	149571639	149572140	254941	UCEC_48375	1833	ATP6V0E2	149872968	protein_coding	0.728053	1.84659e-06	1833	ATP6V0E2	Promoter	NA	0.728053	1.83938e-06
LIHC_31130	chr3	186599506	186600007	chr3	186317295	186317796	129916	LIHC_31130	-117519	KNG1	186717276	protein_coding	0.553308	0.000592295	-13164	AHSG	Intron	15904	0.555586	0.000571017	KNG1_m2	ClusterDriven
KIRP_13533	chr2	44277431	44277932	chr2	44504570	44505071	61949	KIRP_13533	2224	SLC3A1	44275458	protein_coding	0.827747	7.42e-08	2224	SLC3A1	Intron	9338	0.827746	7.44e-08	SLC3A1_p1	Heterogeneous
KIRP_58206	chr7	73769529	73770030	chr7	73183859	73184360	239961	KIRP_58206	490	CLDN3	73770270	protein_coding	0.86782	2.86e-08	490	CLDN3	Exon	31763	0.868562	2.83e-08	CLDN3_p2	Heterogeneous
ESCA_49362	chr7	27423970	27424471	chr7	27463589	27464090	230639	ESCA_49362	225646	HOTTIP	27198575	antisense	0.500509	0.00261422	12057	AC004009.2	Distal	29020	0.494237	0.00323984	HOTTIP_p10	ClusterDriven
STAD_70694	chr11	12089966	12090467	chr11	12111513	12112014	342951	STAD_70694	-3791	MICAL2	12094008	protein_coding	0.52172	0.00146832	3326	RP13-631K18.5	Distal	42778	0.526585	0.00133071	MICAL2_m1	ClusterDriven
BLCA_2233	chr1	31444821	31445322	chr1	31917668	31918169	9302	BLCA_2233	130501	RP11-73M7.1	31575573	antisense	0.506192	0.00224655	-14573	AC114494.1	Distal	5278	0.506192	0.0023495	RP11-73M7.1_p2	ClusterDriven
CESC_35824	chr12	52867593	52868094	chr12	53261377	53261878	380115	CESC_35824	-347157	KRT5	52520687	protein_coding	0.527361	0.00125165	-17583	RPL7P41	Distal	50240	0.527361	0.00130105	KRT5_m6	ClusterDriven
STAD_94054	chr16	19488326	19488827	chr16	19499648	19500149	450240	STAD_94054	422586	RP11-626G11.1	19065991	lincRNA	0.502033	0.00251109	-676	CTA-363E6.6	Promoter	NA	0.502033	0.00262918
BLCA_78446	chr15	90212405	90212906	chr15	90755637	90756138	442511	BLCA_78446	52052	SEMA4B	90160604	protein_coding	0.601207	0.00013446	6084	RPS12P26	Intron	58260	0.603498	0.000127185	SEMA4B_p3	Heterogeneous
BLCA_95755	chr19	17796504	17797005	chr19	17907313	17907814	507377	BLCA_95755	1927	B3GNT3	17794828	protein_coding	0.845695	4.59e-08	1927	B3GNT3	Intron	69878	0.845695	4.59e-08	B3GNT3_p1	Heterogeneous
KIRC_64642	chr13	48595309	48595810	chr13	49169445	49169946	403426	KIRC_64642	362402	ITM2B	48233158	protein_coding	0.559437	0.000492784	-17470	LINC00462	Distal	51621	0.5625	0.000462738	ITM2B_p6	ClusterDriven
SKCM_32751	chr5	83473362	83473863	chr5	82769181	82769682	172237	SKCM_32751	2148	VCAN	83471465	protein_coding	0.496892	0.00287609	2148	VCAN	Intron	21491	0.496892	0.00301856	VCAN_p1	Heterogeneous
PRAD_103096	chr19	54467617	54468118	chr19	54978808	54979309	516596	PRAD_103096	5396	CDC42EP5	54473264	protein_coding	0.658558	2.03e-05	-4155	LENG9	Intron	74019	0.6586	2.04e-05	CDC42EP5_p6	Heterogeneous
BLCA_98457	chr19	50215060	50215561	chr19	50718317	50718818	515538	BLCA_98457	299379	ASPDH	50514690	protein_coding	-0.540237	0.000942932	27125	MYH14	Intron	73525	-0.540007	0.000983425	ASPDH_p1	Heterogeneous
BLCA_97714	chr19	44777592	44778093	chr19	45280849	45281350	513484	BLCA_97714	-26	CBLC	44777869	protein_coding	0.863685	3.10841e-08	-24	CBLC	Promoter	NA	0.862972	3.12241e-08
COAD_25927	chr3	124636756	124637257	chr3	124355603	124356104	117093	COAD_25927	316812	MUC13	124953819	protein_coding	0.820838	9.05816e-08	60029	AC080008.1	Promoter	NA	0.820838	9.009e-08
CHOL_66306	chr22	37032656	37033157	chr22	37428697	37429198	545699	CHOL_66306	13272	MPST	37019635	protein_coding	0.631817	4.96e-05	-12722	TST	Distal	78528	0.631817	5.03e-05	MPST_p1	Heterogeneous
ESCA_60184	chr8	119135257	119135758	chr8	120147496	120147997	281918	ESCA_60184	111340	RP11-4K16.2	119246848	lincRNA	0.458457	0.00759831	-29524	MAL2	Distal	36233	0.452144	0.00944168	RP11-4K16.2_p1	ClusterDriven
BRCA_137470	chr12	6309803	6310304	chr12	6418969	6419470	369478	BRCA_137470	-382	PLEKHG6	6310436	protein_coding	0.677531	1.0638e-05	-380	PLEKHG6	Promoter	NA	0.674858	1.1726e-05
CESC_35859	chr12	53230511	53231012	chr12	53624295	53624796	380300	CESC_35859	2218	RARG	53232980	protein_coding	0.684302	8.44e-06	2218	RARG	Intron	50317	0.684302	8.45e-06	RARG_p4	Heterogeneous
KIRC_68736	chr15	29670947	29671448	chr15	29963151	29963652	429681	KIRC_68736	-3792	RP11-680F8.1	29674990	antisense	0.638151	4.03e-05	-3790	RP11-680F8.1	Distal	57265	0.638151	4.07e-05	RP11-680F8.1_m1	Heterogeneous
PRAD_104584	chr20	33007396	33007897	chr20	31595202	31595703	523940	PRAD_104584	47	BPIFB2	33007600	protein_coding	0.639203	3.88622e-05	47	BPIFB2	Promoter	NA	0.640913	3.71038e-05
CESC_5682	chr1	201397526	201398027	chr1	201366654	201367155	38846	CESC_5682	1831	LAD1	201399608	protein_coding	0.829171	7.08827e-08	1831	LAD1	Promoter	NA	0.829304	7.12217e-08
STAD_120111	chrX	101386030	101386531	chrX	100641018	100641519	557687	STAD_120111	4515	BTK	101390796	protein_coding	0.450184	0.00924672	4515	BTK	Promoter	NA	0.450184	0.0099123
COAD_110137	chr19	41756183	41756684	chr19	42260091	42260592	512692	COAD_110137	30459	AC011513.4	41786893	antisense	0.588886	0.000199276	5457	CEACAM6	Intron	73133	0.593764	0.000174391	AC011513.4_p6	Heterogeneous
CHOL_42655	chr11	111361806	111362307	chr11	111232531	111233032	362139	CHOL_42655	106075	C11orf53	111255982	protein_coding	0.486318	0.00379987	14300	MIR4491	Intron	44019	0.486318	0.00399452	C11orf53_p4	ClusterDriven
COAD_79574	chr12	51308148	51308649	chr12	51701932	51702433	379563	COAD_79574	-37509	SMAGP	51270890	protein_coding	0.574377	0.000313291	16269	BIN2	Intron	50055	0.574377	0.000321342	SMAGP_m3	Heterogeneous
HNSC_44628	chr8	81587851	81588352	chr8	82500086	82500587	273896	HNSC_44628	307739	FABP5	81280363	protein_coding	0.507431	0.00217215	30458	NIPA2P4	Distal	33980	0.516024	0.00179195	FABP5_p4	Heterogeneous
LGG_45241	chr10	59176374	59176875	chr10	60936134	60936635	324678	LGG_45241	176999	LINC00844	58999626	lincRNA	0.580725	0.00025747	35	PHYHIPL	Promoter	NA	0.580725	0.000263446
CHOL_26902	chr7	29376178	29376679	chr7	29415794	29416295	231245	CHOL_26902	-167459	AC004593.3	29208970	antisense	0.539225	0.000893465	164127	NANOGP4	Exon	31294	0.532769	0.00111447	AC004593.3_m3	ClusterDriven
KIRP_20457	chr2	201144445	201144946	chr2	202009168	202009669	87591	KIRP_20457	498874	TMEM237	201643570	protein_coding	-0.479971	0.00480206	2792	RNU7-45P	Promoter	NA	-0.479971	0.00507105
BLCA_105763	chr22	49950245	49950746	chr22	50343893	50344394	549846	BLCA_105763	96654	ZBED4	49853842	protein_coding	0.458339	0.00761927	-10015	PIM3	Distal	78960	0.458339	0.00811763	ZBED4_p1	ClusterDriven
PRAD_81460	chr14	92348125	92348626	chr14	92814469	92814970	424651	PRAD_81460	-480840	TC2N	91867536	protein_coding	0.52677	0.00127324	25795	SLC24A4	Intron	56397	0.52677	0.00132367	TC2N_m2	ClusterDriven
BLCA_6834	chr1	161072395	161072896	chr1	161042185	161042686	30306	BLCA_6834	-11819	RP11-544M22.8	161084465	antisense	0.548158	0.000689159	-2674	ARHGAP30	3' UTR	2944	0.523287	0.00146304	RP11-544M22.8_m6	Heterogeneous
LGG_58033	chr14	23352674	23353175	chr14	23821883	23822384	413005	LGG_58033	-13	SLC22A17	23352912	protein_coding	0.805841	1.40426e-07	-11	SLC22A17	Promoter	NA	0.811116	1.20467e-07
KIRC_9414	chr2	10405436	10405937	chr2	10545562	10546063	54389	KIRC_9414	-324743	CYS1	10080944	protein_coding	0.527322	0.00125315	41162	SNORA80B	Intron	11822	0.529141	0.0012366	CYS1_m7	ClusterDriven
MESO_28385	chr6	53734450	53734951	chr6	53599248	53599749	204537	MESO_28385	384543	RP3-483K16.4	53350158	lincRNA	-0.468406	0.00640157	12321	RP11-79N23.1	Distal	25503	-0.473696	0.00595088	RP3-483K16.4_p4	ClusterDriven
CESC_48657	chr19	3177086	3177587	chr19	3177084	3177585	502340	CESC_48657	41144	GNA15	3136193	protein_coding	0.520317	0.00152593	4991	S1PR4	Intron	69394	0.520317	0.00159085	GNA15_p2	ClusterDriven
CHOL_54237	chr17	7262249	7262750	chr17	7165568	7166069	465821	CHOL_54237	1483	CLDN7	7263983	protein_coding	0.853621	3.90681e-08	-409	RP1-4G17.5	Promoter	NA	0.853621	3.87554e-08
TGCT_8969	chr2	37599587	37600088	chr2	37826730	37827231	60279	TGCT_8969	-298	AC006369.2	37600136	antisense	0.525349	0.00132557	-296	AC006369.2	Promoter	NA	0.529661	0.00121853
STAD_114730	chr20	62646708	62647209	chr20	61278060	61278561	532586	STAD_114730	-3655	RP11-93B14.6	62643304	antisense	0.645045	3.2e-05	-3653	RP11-93B14.6	Intron	76371	0.641807	3.6e-05	RP11-93B14.6_m1	Heterogeneous
KIRC_41822	chr8	23063792	23064293	chr8	22921305	22921806	261371	KIRC_41822	10445	RP11-875O11.3	23074488	antisense	0.586708	0.000213542	-4184	RP11-875O11.2	Intron	35194	0.586708	0.000218278	RP11-875O11.3_p4	Heterogeneous
COAD_21031	chr2	232874139	232874640	chr2	233738849	233739350	93845	COAD_21031	-138224	AC106876.2	233012614	processed_transcript	0.805424	1.42e-07	17120	C2orf82	Intron	11271	0.805424	1.42e-07	AC106876.2_m9	Heterogeneous
CESC_6142	chr1	207027181	207027682	chr1	207200526	207201027	41933	CESC_6142	5324	C1orf116	207032756	protein_coding	0.66565	1.59e-05	5324	C1orf116	Intron	8453	0.665385	1.62e-05	C1orf116_p10	Heterogeneous
BLCA_20879	chr3	50316783	50317284	chr3	50354214	50354715	106148	BLCA_20879	-413161	MST1R	49903873	protein_coding	0.592966	0.000175184	-4651	HYAL1	Distal	16642	0.592966	0.000178796	MST1R_m5	Heterogeneous
KIRP_106536	chr15	85030584	85031085	chr15	85573815	85574316	441357	KIRP_106536	146181	SLC28A1	84884654	protein_coding	0.676031	1.12e-05	50395	PDE8A	Intron	58094	0.676154	1.12e-05	SLC28A1_p6	ClusterDriven
STAD_99905	chr17	41522330	41522831	chr17	39678582	39679083	474239	STAD_99905	-52	KRT15	41522529	protein_coding	0.601499	0.000133199	-50	KRT15	Promoter	NA	0.601923	0.000133863
BLCA_86697	chr17	41624647	41625148	chr17	39780899	39781400	474312	BLCA_86697	-56	KRT17	41624842	protein_coding	0.73752	1.32787e-06	-54	KRT17	Promoter	NA	0.73741	1.32857e-06
COAD_119493	chr22	45273471	45273972	chr22	45669352	45669853	548656	COAD_119493	-11260	UPK3A	45284982	protein_coding	0.490996	0.0033604	-1875	CTA-268H5.9	Distal	78831	0.490996	0.00352944	UPK3A_m6	Heterogeneous
SKCM_32752	chr5	83474246	83474747	chr5	82770065	82770566	172238	SKCM_32752	3032	VCAN	83471465	protein_coding	0.499015	0.00271919	3032	VCAN	Intron	21492	0.499015	0.00285155	VCAN_p1	Heterogeneous
CHOL_54082	chr17	4480376	4480877	chr17	4383671	4384172	465139	CHOL_54082	46939	SPNS3	4433688	protein_coding	0.698009	5.25e-06	5726	RP13-580F15.2	Intron	63061	0.698009	5.26e-06	SPNS3_p1	ClusterDriven
THCA_68656	chr14	103073854	103074355	chr14	103540191	103540692	427382	THCA_68656	151449	AMN	102922656	protein_coding	0.614772	8.68e-05	-16641	CDC42BPB	Distal	55188	0.614772	8.83e-05	AMN_p6	ClusterDriven
BLCA_1862	chr1	26353461	26353962	chr1	26679952	26680453	7969	BLCA_1862	418	AIM1L	26354130	protein_coding	0.749992	8.71e-07	418	AIM1L	Intron	5188	0.749992	8.65e-07	AIM1L_p6	Heterogeneous
THCA_2967	chr1	42146856	42147357	chr1	42612527	42613028	12362	THCA_2967	-309010	PPCS	42456117	protein_coding	0.565016	0.000416722	-6312	GUCA2B	Distal	821	0.565016	0.000428749	PPCS_m1	ClusterDriven
CESC_37202	chr12	124633239	124633740	chr12	125117785	125118286	396040	CESC_37202	-360210	BRI3BP	124993700	protein_coding	0.533336	0.0010568	4954	RP11-83B20.10	Distal	49026	0.533411	0.00109422	BRI3BP_m4	ClusterDriven
CESC_42456	chr16	2163177	2163678	chr16	2213178	2213679	446436	CESC_42456	7730	TRAF7	2155698	protein_coding	0.462271	0.00693176	7730	TRAF7	Promoter	NA	0.462271	0.00737015
CHOL_57954	chr18	22106529	22107030	chr18	19686490	19686991	491073	CHOL_57954	18720	RP11-595B24.2	22088060	lincRNA	0.588649	0.000200769	18720	RP11-595B24.2	Distal	67699	0.597196	0.000156036	RP11-595B24.2_p1	Heterogeneous
BLCA_66104	chr12	47820508	47821009	chr12	48214291	48214792	378534	BLCA_66104	12373	HDAC7	47833132	protein_coding	0.517759	0.00163774	-2791	RP5-1057I20.6	Promoter	NA	0.509629	0.00213808
KIRP_123411	chr19	3474001	3474502	chr19	3473999	3474500	502465	KIRP_123411	6290	SMIM24	3480542	protein_coding	0.822059	8.68e-08	6290	SMIM24	3' UTR	71979	0.822059	8.69e-08	SMIM24_p2	Heterogeneous
KIRC_31899	chr6	31183176	31183677	chr6	31150953	31151454	198146	KIRC_31899	-5528	PSORS1C3	31177899	sense_intronic	0.638216	4.02e-05	-2694	POU5F1	Distal	26929	0.638204	4.06e-05	PSORS1C3_m1	Heterogeneous
PCPG_13354	chr2	219001300	219001801	chr2	219866022	219866523	90913	PCPG_13354	-664	AC097468.4	219002215	antisense	0.543864	0.000781286	188	MIR375	Promoter	NA	0.543864	0.000808968
PRAD_53971	chr8	143055794	143056295	chr8	144137211	144137712	291535	PRAD_53971	385737	PSCA	142670308	protein_coding	0.519237	0.00157257	1771	AK3P2	Intron	34708	0.510998	0.00206047	PSCA_p5	Heterogeneous
CESC_33755	chr11	73194569	73195070	chr11	72905614	72906115	355374	CESC_33755	-23478	P2RY2	73218298	protein_coding	0.63014	5.25e-05	18126	RP11-800A3.3	Distal	43694	0.629438	5.45e-05	P2RY2_m2	Heterogeneous
LUSC_14328	chr2	61015916	61016417	chr2	61243051	61243552	64805	LUSC_14328	-1058	PEX13	61017225	protein_coding	0.600123	0.000139229	-1056	PEX13	Intron	9449	0.582362	0.000250338	PEX13_m2	Heterogeneous
COAD_8629	chr1	183195023	183195524	chr1	183164158	183164659	35829	COAD_8629	-234869	KRT18P28	182960405	processed_pseudogene	0.50809	0.00213417	9036	LAMC2	Intron	7954	0.510508	0.00208809	KRT18P28_m1	ClusterDriven
PRAD_107518	chr21	41526176	41526677	chr21	42898103	42898604	538644	PRAD_107518	54892	AP006748.1	41581319	lincRNA	0.725874	1.99e-06	4689	TMPRSS2	Intron	77626	0.728165	1.83e-06	AP006748.1_p20	Heterogeneous
ESCA_8621	chr1	167627999	167628500	chr1	167597236	167597737	32056	ESCA_8621	-109640	CD247	167518610	protein_coding	0.510812	0.00198252	-1841	RCSD1	Exon	7723	0.515401	0.00182283	CD247_m1	Heterogeneous
KIRP_1828	chr1	24107745	24108246	chr1	24434235	24434736	7226	KIRP_1828	4179	MYOM3	24112175	protein_coding	0.823693	8.32e-08	4179	MYOM3	Exon	5127	0.823693	8.31e-08	MYOM3_p6	Heterogeneous
STAD_67123	chr10	72308519	72309020	chr10	74068277	74068778	327158	STAD_67123	-383361	MCU	72692131	protein_coding	0.452456	0.00876289	-32788	RP11-442H21.2	Distal	40124	0.452456	0.00937065	MCU_m2	ClusterDriven
KIRC_72908	chr16	20587692	20588193	chr16	20599014	20599515	450465	KIRC_72908	110947	ACSM1	20698890	protein_coding	0.565131	0.000415309	6944	RP11-143N13.2	Distal	61999	0.565131	0.000427252	ACSM1_p4	Heterogeneous
STAD_1263	chr1	15780499	15781000	chr1	16106994	16107495	4758	STAD_1263	-195640	AGMAT	15585110	protein_coding	0.630376	5.2e-05	-12044	RP11-169K16.6	Intron	4913	0.629484	5.44e-05	AGMAT_m2	Heterogeneous
ESCA_3478	chr1	34780401	34780902	chr1	35246002	35246503	10152	ESCA_3478	-537	GJB3	34781189	protein_coding	0.792118	2.16255e-07	-535	GJB3	Promoter	NA	0.792118	2.14127e-07
PRAD_88757	chr16	67461868	67462369	chr16	67495771	67496272	458164	PRAD_88757	31467	HSD11B2	67430652	protein_coding	0.592996	0.000175017	19118	ATP6V0D1	Intron	61004	0.594516	0.000170362	HSD11B2_p2	ClusterDriven
CESC_33417	chr11	65900372	65900873	chr11	65667843	65668344	352050	CESC_33417	-50	FOSL1	65900573	protein_coding	0.617385	7.978e-05	-48	FOSL1	Promoter	NA	0.617385	8.10441e-05
COAD_110127	chr19	41740877	41741378	chr19	42244797	42245298	512679	COAD_110127	164855	CEACAM5	41576273	protein_coding	0.81159	1.18e-07	-9847	CEACAM6	Intron	70709	0.814028	1.1e-07	CEACAM5_p8	Heterogeneous
BLCA_23699	chr3	150314454	150314955	chr3	150032241	150032742	122481	BLCA_23699	288523	SERP1	150603228	protein_coding	0.622417	6.77e-05	-27330	LINC01214	Distal	17507	0.620905	7.23e-05	SERP1_p2	Heterogeneous
COAD_43338	chr6	41517973	41518474	chr6	41485711	41486212	201310	COAD_43338	30397	FOXP4-AS1	41548621	antisense	0.586107	0.000217569	15780	LINC01276	Promoter	NA	0.581566	0.000256652
KIRC_92228	chr22	37498971	37499472	chr22	37894978	37895479	545894	KIRC_92228	20320	CARD10	37519542	protein_coding	0.645418	3.16e-05	-12819	MFNG	Intron	79477	0.649545	2.78e-05	CARD10_p6	Heterogeneous
CESC_40804	chr15	41940429	41940930	chr15	42232627	42233128	431922	CESC_40804	110510	PLA2G4E	42051190	protein_coding	0.463634	0.00670424	19263	EHD4-AS1	Intron	58730	0.463634	0.00712252	PLA2G4E_p2	ClusterDriven
PRAD_62758	chr10	96576893	96577394	chr10	98336650	98337151	331860	PRAD_62758	10308	TM9SF3	96587452	protein_coding	0.532469	0.00108317	10308	TM9SF3	Intron	41862	0.532469	0.00112412	TM9SF3_p3	ClusterDriven
THCA_71011	chr15	71114135	71114636	chr15	71406474	71406975	438249	THCA_71011	1108	CT62	71115494	protein_coding	0.692791	6.29e-06	1108	CT62	Intron	59072	0.690449	6.84e-06	CT62_p8	ClusterDriven
COAD_39937	chr5	176548435	176548936	chr5	175975436	175975937	188326	COAD_39937	6175	CDHR2	176542511	protein_coding	0.790886	2.24187e-07	-958	RN7SL684P	Promoter	NA	0.790886	2.22235e-07
CHOL_22748	chr6	2514949	2515450	chr6	2515183	2515684	190257	CHOL_22748	-269508	GMDS	2245692	protein_coding	0.478427	0.00464611	-46745	RP11-299J5.1	Distal	26465	0.478427	0.0049016	GMDS_m5	ClusterDriven
BLCA_20106	chr3	37986858	37987359	chr3	38028349	38028850	103219	BLCA_20106	-950	VILL	37988059	protein_coding	0.584448	0.000229106	-948	VILL	Promoter	NA	0.584893	0.000231126
ESCA_42888	chr6	36335041	36335542	chr6	36302818	36303319	199876	ESCA_42888	1593	C6orf222	36336885	protein_coding	0.696758	5.49e-06	1593	C6orf222	Intron	27169	0.696758	5.49e-06	C6orf222_p16	Heterogeneous
COAD_9079	chr1	200893477	200893978	chr1	200862605	200863106	38623	COAD_9079	2680	C1orf106	200891048	protein_coding	0.778628	3.3e-07	2680	C1orf106	Intron	3679	0.778434	3.31e-07	C1orf106_p1	Heterogeneous
TGCT_4949	chr1	156571615	156572116	chr1	156541407	156541908	29092	TGCT_4949	738	IQGAP3	156572604	protein_coding	0.572767	0.000329243	738	IQGAP3	Intron	7279	0.572921	0.000336269	IQGAP3_p7	Heterogeneous
COAD_6801	chr1	153515270	153515771	chr1	153487746	153488247	27625	COAD_6801	101465	S100A14	153616986	protein_coding	0.562399	0.000450768	-14755	RN7SL44P	Distal	6974	0.557246	0.000542979	S100A14_p1	Heterogeneous
LUSC_106761	chr19	41193733	41194234	chr19	41699638	41700139	512487	LUSC_106761	935	CYP2S1	41193049	protein_coding	0.837956	5.63e-08	935	CYP2S1	Intron	70681	0.840511	5.27e-08	CYP2S1_p1	Heterogeneous
CESC_48829	chr19	5851247	5851748	chr19	5851258	5851759	503364	CESC_48829	-24	FUT3	5851474	protein_coding	0.768787	4.6169e-07	-22	FUT3	Promoter	NA	0.768787	4.56747e-07
ESCA_97251	chr15	80777993	80778494	chr15	81070334	81070835	440594	ESCA_97251	98560	ABHD17C	80679684	protein_coding	0.711338	3.3e-06	-1097	CEMIP	Distal	58035	0.712411	3.17e-06	ABHD17C_p3	Heterogeneous
BLCA_86497	chr17	40493747	40494248	chr17	38649999	38650500	473799	BLCA_86497	7599	TNS4	40501597	protein_coding	0.63828	4.01e-05	7599	TNS4	Intron	65800	0.633274	4.79e-05	TNS4_p9	Heterogeneous
BLCA_80048	chr16	23699066	23699567	chr16	23710387	23710888	451163	BLCA_80048	14183	ERN2	23713500	protein_coding	0.69929	5.03e-06	-2001	CTD-2196E14.8	Intron	62021	0.710901	3.34e-06	ERN2_p5	Heterogeneous
BLCA_98916	chr19	57810826	57811327	chr19	58322194	58322695	517267	BLCA_98916	3836	ZNF552	57814913	protein_coding	0.72701	1.91e-06	3836	ZNF552	Intron	74217	0.712773	3.13e-06	ZNF552_p5	Heterogeneous
PRAD_19287	chr2	241891371	241891872	chr2	242833522	242834023	96585	PRAD_19287	10259	LINC01237	241881363	processed_transcript	0.528744	0.00120405	10259	LINC01237	Intron	11624	0.528744	0.00125088	LINC01237_p2	ClusterDriven
CESC_20802	chr6	35485501	35486002	chr6	35453278	35453779	199600	CESC_20802	11324	TEAD3	35497076	protein_coding	0.708742	3.61e-06	11324	TEAD3	Intron	27109	0.708742	3.61e-06	TEAD3_p6	Heterogeneous
LUSC_9306	chr1	209652280	209652781	chr1	209825625	209826126	42658	LUSC_9306	-65	LAMB3	209652466	protein_coding	0.795105	1.95614e-07	-63	LAMB3	Promoter	NA	0.794748	1.97675e-07
LGG_47070	chr10	114758379	114758880	chr10	116518138	116518639	335668	LGG_47070	-6158	RP11-106M7.1	114764788	lincRNA	0.557122	0.000528057	-6156	RP11-106M7.1	Distal	40697	0.557122	0.000544964	RP11-106M7.1_m2	ClusterDriven
COAD_97609	chr16	74851804	74852305	chr16	74885702	74886203	459991	COAD_97609	-77224	FA2H	74774831	protein_coding	0.50432	0.00236278	9468	RP11-787D11.1	Distal	62808	0.50432	0.00247165	FA2H_m1	ClusterDriven
CHOL_61194	chr19	39126504	39127005	chr19	39617144	39617645	511743	CHOL_61194	-313391	LGALS4	38813364	protein_coding	0.518794	0.00159219	985	PAK4	Intron	72966	0.526037	0.00135162	LGALS4_m3	ClusterDriven
KIRP_115350	chr17	37747257	37747758	chr17	36107248	36107749	471823	KIRP_115350	137235	YWHAEP7	37884743	transcribed_unprocessed_pseudogene	0.550912	0.000635921	-2259	HNF1B	Distal	65614	0.56368	0.000446578	YWHAEP7_p7	ClusterDriven
THCA_83072	chr19	5132106	5132607	chr19	5132117	5132618	503177	THCA_83072	435677	TINCR	5568034	lincRNA	0.519721	0.00155118	-45760	CTC-482H14.5	Intron	72023	0.519721	0.00161739	TINCR_p1	ClusterDriven
COAD_47335	chr6	160300276	160300777	chr6	160721308	160721809	221752	COAD_47335	27910	RP1-276N6.2	160272617	lincRNA	0.539046	0.000897972	-22887	SLC22A2	Distal	26317	0.539046	0.000930399	RP1-276N6.2_p2	ClusterDriven
MESO_49139	chr11	118418687	118419188	chr11	118289402	118289903	363918	MESO_49139	260752	TREH	118679690	protein_coding	0.519253	0.00157186	2961	RP11-770J1.7	Intron	46731	0.519253	0.00163864	TREH_p2	ClusterDriven
CESC_1266	chr1	24117687	24118188	chr1	24444177	24444678	7232	CESC_1266	25183	IL22RA1	24143121	protein_coding	0.698829	5.11e-06	-5761	MYOM3	Distal	5137	0.698829	5.11e-06	IL22RA1_p5	Heterogeneous
CESC_40522	chr15	31266307	31266808	chr15	31558510	31559011	429925	CESC_40522	-35720	RP11-16E12.2	31230838	lincRNA	0.469454	0.00581387	-35718	RP11-16E12.2	Distal	58536	0.469454	0.0061599	RP11-16E12.2_m1	ClusterDriven
BLCA_87707	chr17	50697031	50697532	chr17	48774392	48774893	477795	BLCA_87707	154224	SPATA20	50543058	protein_coding	0.459484	0.00741402	638	Y_RNA	Intron	64237	0.449838	0.00999495	SPATA20_p4	ClusterDriven
PRAD_54633	chr9	13278221	13278722	chr9	13278220	13278721	294650	PRAD_54633	1118	MPDZ	13279590	protein_coding	0.658609	2.02e-05	715	RP11-272P10.2	Intron	38176	0.658609	2.04e-05	MPDZ_p2	Heterogeneous
COAD_74038	chr11	64891383	64891884	chr11	64658855	64659356	351530	COAD_74038	1815	AP001187.9	64893449	lincRNA	0.862865	3.13655e-08	-193	MIR194-2	Promoter	NA	0.862865	3.12241e-08
LUAD_127216	chr19	47728732	47729233	chr19	48231989	48232490	514632	LUAD_127216	396836	C5AR2	47332147	protein_coding	0.456972	0.00787182	15640	EHD2	Promoter	NA	0.456972	0.00838973
ACC_57177	chr12	50110645	50111146	chr12	50504428	50504929	379243	ACC_57177	7077	GPD1	50103819	protein_coding	0.504549	0.00234844	-1081	COX14	3' UTR	47964	0.504549	0.00245598	GPD1_p2	ClusterDriven
COAD_23655	chr3	48618495	48618996	chr3	48655928	48656429	105624	COAD_23655	16747	SLC26A6	48635493	protein_coding	0.573731	0.000319595	3109	TMEM89	Distal	16596	0.575623	0.00030909	SLC26A6_p2	ClusterDriven
LIHC_3918	chr1	59480187	59480688	chr1	59945859	59946360	16185	LIHC_3918	183800	FGGY	59296638	protein_coding	0.539413	0.000888639	183800	FGGY	Intron	1191	0.539413	0.000920487	FGGY_p3	Heterogeneous
COAD_78022	chr12	12070529	12071030	chr12	12223463	12223964	371041	COAD_78022	20936	BCL2L14	12049844	protein_coding	0.785294	2.67147e-07	20936	BCL2L14	Promoter	NA	0.791179	2.19974e-07
LIHC_8923	chr1	168800380	168800881	chr1	168769618	168770119	32454	LIHC_8923	-305066	ATP1B1	169105697	protein_coding	0.492888	0.00319751	13692	LINC00626	Distal	3134	0.488869	0.00373327	ATP1B1_m3	ClusterDriven
PRAD_67786	chr11	66749047	66749548	chr11	66516518	66517019	352383	PRAD_67786	110681	RBM4	66638617	protein_coding	0.481188	0.00433226	4847	C11orf80	Intron	43551	0.468412	0.00632128	RBM4_p1	ClusterDriven
COAD_42225	chr6	30129208	30129709	chr6	30096985	30097486	197766	COAD_42225	-16353	TRIM31	30113106	protein_coding	0.84079	5.29e-08	3507	SNORA48	Distal	26851	0.84079	5.26e-08	TRIM31_m3	Heterogeneous
BRCA_36865	chr2	237503095	237503596	chr2	238411738	238412239	95154	BRCA_36865	17918	MLPH	237485428	protein_coding	0.762869	5.61e-07	-7583	MIR6811	Intron	11467	0.762869	5.58e-07	MLPH_p2	Heterogeneous
CESC_34502	chr11	120122873	120123374	chr11	119993581	119994082	364454	CESC_34502	62405	TRIM29	120185529	protein_coding	0.64754	2.94358e-05	-45851	AP000679.2	Promoter	NA	0.64754	2.97466e-05
ACC_51221	chr10	132447226	132447727	chr10	134260730	134261231	339416	ACC_51221	3150	C10orf91	132444327	lincRNA	0.551082	0.000632688	3150	C10orf91	Intron	40883	0.551082	0.000653579	C10orf91_p1	Heterogeneous
ESCA_95273	chr15	45449773	45450274	chr15	45741971	45742472	432643	ESCA_95273	1597	RP11-519G16.3	45448427	antisense	0.655987	2.21381e-05	1597	RP11-519G16.3	Promoter	NA	0.655987	2.23271e-05
LIHC_109922	chr19	38762785	38763286	chr19	39253425	39253926	511608	LIHC_109922	175596	CTC-360G5.9	38938632	lincRNA	0.573997	0.000317036	6868	CAPN12	Intron	72975	0.575142	0.00031374	CTC-360G5.9_p2	ClusterDriven
MESO_59482	chr15	70323395	70323896	chr15	70615734	70616235	438017	MESO_59482	-225470	TLE3	70098176	protein_coding	0.509108	0.00207596	2070	RP11-543G18.1	Intron	59060	0.502797	0.00257476	TLE3_m1	ClusterDriven
TGCT_73268	chrX	54921312	54921813	chrX	54947745	54948246	555518	TGCT_73268	1101	TRO	54920462	protein_coding	0.769744	4.48e-07	1101	TRO	Intron	80038	0.769744	4.42e-07	TRO_p1	Heterogeneous
CESC_31867	chr11	393145	393646	chr11	393145	393646	339916	CESC_31867	782	PKP3	392614	protein_coding	0.726027	1.97596e-06	782	PKP3	Promoter	NA	0.726027	1.9706e-06
PRAD_102514	chr19	49165683	49166184	chr19	49668940	49669441	515163	PRAD_102514	8193	TRPM4	49157741	protein_coding	0.589345	0.000196424	8193	TRPM4	Intron	71140	0.589345	0.000200793	TRPM4_p2	Heterogeneous
BRCA_177873	chr17	47949898	47950399	chr17	46027264	46027765	476381	BRCA_177873	7729	PRR15L	47957878	protein_coding	0.711884	3.24e-06	-1872	RP11-6N17.6	Intron	66423	0.708981	3.58e-06	PRR15L_p2	Heterogeneous
CESC_34512	chr11	120134337	120134838	chr11	120005045	120005546	364464	CESC_34512	50941	TRIM29	120185529	protein_coding	0.72486	2.06e-06	-34387	AP000679.2	Intron	46823	0.72486	2.05e-06	TRIM29_p13	Heterogeneous
CESC_8685	chr2	73983568	73984069	chr2	74210695	74211196	67733	CESC_8685	-1313	AC073046.25	73985132	lincRNA	0.461257	0.00710444	-1311	AC073046.25	Distal	9561	0.461257	0.00755848	AC073046.25_m1	ClusterDriven
COAD_15565	chr2	84945753	84946254	chr2	85172876	85173377	68935	COAD_15565	-38996	TRABD2A	84907008	protein_coding	0.554787	0.000566792	-25087	KCMF1	Distal	12487	0.554787	0.00058512	TRABD2A_m2	ClusterDriven
COAD_67836	chr10	70256492	70256993	chr10	72016248	72016749	326476	COAD_67836	26933	NPFFR1	70283676	protein_coding	0.507448	0.0021712	-22830	PPA1	Intron	41607	0.509185	0.002164	NPFFR1_p1	ClusterDriven
COAD_50741	chr7	74292209	74292710	chr7	73706539	73707040	240166	COAD_50741	2985	CLIP2	74289475	protein_coding	0.589068	0.00019812	2985	CLIP2	Intron	29505	0.58767	0.000211659	CLIP2_p1	Heterogeneous
UCEC_16381	chr2	101251713	101252214	chr2	101868175	101868676	71544	UCEC_16381	-838	CNOT11	101252802	protein_coding	0.533068	0.00106497	-836	CNOT11	Promoter	NA	0.533068	0.00110514
CHOL_59392	chr19	3708074	3708575	chr19	3708072	3708573	502578	CHOL_59392	216	TJP3	3708109	protein_coding	0.744056	1.0658e-06	216	TJP3	Promoter	NA	0.744056	1.05735e-06
CHOL_11833	chr2	219057923	219058424	chr2	219922645	219923146	90932	CHOL_11833	-137063	ZFAND2B	219195237	protein_coding	0.453578	0.00853591	576	MIR3131	Intron	11096	0.453578	0.00911797	ZFAND2B_m1	ClusterDriven
TGCT_25995	chr6	79947384	79947885	chr6	80657101	80657602	207037	TGCT_25995	-55	ELOVL4	79947580	protein_coding	0.785984	2.61977e-07	-53	ELOVL4	Promoter	NA	0.785984	2.59829e-07
CESC_45773	chr17	41615319	41615820	chr17	39771571	39772072	474300	CESC_45773	9272	KRT17	41624842	protein_coding	0.625702	6.08e-05	329	KRT16	Intron	66144	0.622643	6.83e-05	KRT17_p18	Heterogeneous
COAD_13916	chr2	43160722	43161223	chr2	43387861	43388362	61599	COAD_13916	-154913	AC016735.1	43006060	lincRNA	0.605895	0.000115748	-58280	AC093609.1	Distal	12167	0.605895	0.000117822	AC016735.1_m3	ClusterDriven
BLCA_7074	chr1	162419491	162419992	chr1	162389281	162389782	30805	BLCA_7074	-25807	SLAMF6P1	162445549	unprocessed_pseudogene	0.583886	0.000233234	-7602	SH2D1B	Distal	2989	0.589363	0.000200677	SLAMF6P1_m2	Heterogeneous
CESC_18889	chr5	148342950	148343451	chr5	147722513	147723014	182820	CESC_18889	317518	SPINK5	148025683	protein_coding	0.511589	0.00194036	21998	SPINK9	Intron	22166	0.511589	0.00202613	SPINK5_p1	Heterogeneous
BRCA_209105	chr22	30299107	30299608	chr22	30695096	30695597	544021	BRCA_209105	275229	GAL3ST1	30574587	protein_coding	-0.471048	0.00599831	124	RP1-130H16.18	Exon	79319	-0.471048	0.00635777	GAL3ST1_p7	ClusterDriven
CESC_34329	chr11	118010868	118011369	chr11	117881583	117882084	363793	CESC_34329	24771	IL10RA	117986348	protein_coding	0.488003	0.00363435	8771	RP11-652L8.4	Distal	44256	0.488003	0.00382058	IL10RA_p2	Heterogeneous
STAD_96717	chr16	88484800	88485301	chr16	88551208	88551709	463202	STAD_96717	31734	ZFPM1	88453317	protein_coding	0.500658	0.00260429	16133	MIR5189	Intron	61393	0.500658	0.00272879	ZFPM1_p4	ClusterDriven
CHOL_66337	chr22	37501537	37502038	chr22	37897544	37898045	545897	CHOL_66337	17754	CARD10	37519542	protein_coding	0.657147	2.13e-05	-15385	MFNG	Intron	79479	0.657581	2.11e-05	CARD10_p7	Heterogeneous
LUSC_106352	chr19	38300524	38301025	chr19	38791164	38791665	511368	LUSC_106352	-3386	C19orf33	38304161	protein_coding	0.645452	3.16e-05	-3384	C19orf33	Intron	70523	0.6407	3.74e-05	C19orf33_m3	Heterogeneous
STAD_96176	chr16	81275678	81276179	chr16	81309283	81309784	461120	STAD_96176	-39023	GAN	81314952	protein_coding	0.526584	0.00128007	-11836	RP11-626G3.1	Intron	61291	0.526584	0.00133071	GAN_m2	Heterogeneous
BRCA_164912	chr16	2830588	2831089	chr16	2880589	2881090	446698	BRCA_164912	670	ZG16B	2830169	protein_coding	0.819269	9.46e-08	670	ZG16B	3' UTR	59979	0.819269	9.42e-08	ZG16B_p1	Heterogeneous
CHOL_37834	chr10	69219415	69219916	chr10	70979171	70979672	326163	CHOL_37834	-637	HKDC1	69220303	protein_coding	0.810071	1.23551e-07	-635	HKDC1	Promoter	NA	0.810071	1.23763e-07
MESO_24524	chr5	140219588	140220089	chr5	139599173	139599674	181014	MESO_24524	45197	CYSTM1	140174642	protein_coding	0.744645	1.04e-06	19676	CTB-131B5.2	Intron	21993	0.744645	1.04e-06	CYSTM1_p3	Heterogeneous
CESC_15077	chr3	193871053	193871554	chr3	193588842	193589343	131782	CESC_15077	498439	LRRC15	194369743	protein_coding	0.482512	0.00418724	-27278	RP11-528A4.2	Distal	18117	0.490635	0.00356293	LRRC15_p1	ClusterDriven
ESCA_89121	chr13	73286930	73287431	chr13	73861067	73861568	405732	ESCA_89121	-111850	RP11-309J13.1	73399031	TEC	0.466878	0.00619497	60034	RNY1P8	Distal	51706	0.471586	0.00583909	RP11-309J13.1_m5	ClusterDriven
THCA_69665	chr15	42156355	42156856	chr15	42448553	42449054	432007	THCA_69665	30	PLA2G4F	42156636	protein_coding	0.69745	5.35362e-06	30	PLA2G4F	Promoter	NA	0.69745	5.35804e-06
LUAD_2309	chr1	26359628	26360129	chr1	26686119	26686620	7975	LUAD_2309	33191	RP11-569G9.7	26326688	processed_pseudogene	0.532444	0.00108393	-5747	AIM1L	Distal	589	0.532444	0.00112495	RP11-569G9.7_p4	Heterogeneous
LIHC_45151	chr6	31185319	31185820	chr6	31153096	31153597	198148	LIHC_45151	-7671	PSORS1C3	31177899	sense_intronic	0.639882	3.8e-05	-4837	POU5F1	Distal	26931	0.639552	3.88e-05	PSORS1C3_m1	Heterogeneous
CESC_5606	chr1	200894610	200895111	chr1	200863738	200864239	38625	CESC_5606	3813	C1orf106	200891048	protein_coding	0.791559	2.1928e-07	3813	C1orf106	Promoter	NA	0.790632	2.23605e-07
CHOL_23619	chr6	30113782	30114283	chr6	30081559	30082060	197758	CHOL_23619	-927	TRIM31	30113106	protein_coding	0.749156	8.92723e-07	-925	TRIM31	Promoter	NA	0.749156	8.87271e-07
CHOL_89	chr1	1169795	1170296	chr1	1105175	1105676	207	CHOL_89	33029	LINC01342	1137017	lincRNA	0.576557	0.00029284	689	RP11-465B22.8	Exon	59	0.576557	0.000300241	LINC01342_p5	ClusterDriven
KIRC_77852	chr17	40449438	40449939	chr17	38605690	38606191	473752	KIRC_77852	6228	IGFBP4	40443461	protein_coding	0.585641	0.000220763	6228	IGFBP4	Intron	63689	0.600936	0.000138151	IGFBP4_p1	Heterogeneous
CHOL_59360	chr19	3480382	3480883	chr19	3480380	3480881	502468	CHOL_59360	-91	SMIM24	3480542	protein_coding	0.894802	1.43004e-08	-89	SMIM24	Promoter	NA	0.894802	1.48157e-08
LUAD_12275	chr1	223664642	223665143	chr1	223852344	223852845	45819	LUAD_12275	841	CAPN8	223665734	protein_coding	0.824808	8.1e-08	841	CAPN8	Intron	8593	0.824034	8.23e-08	CAPN8_p5	Heterogeneous
COAD_85715	chr13	73138967	73139468	chr13	73713104	73713605	405666	COAD_85715	84242	KLF5	73054976	protein_coding	0.739941	1.23e-06	-14406	AL354720.1	Distal	51700	0.737911	1.31e-06	KLF5_p3	Heterogeneous
CESC_20566	chr6	31720145	31720646	chr6	31687922	31688423	198313	CESC_20566	1449	LY6G6C	31721845	protein_coding	0.646373	3.06e-05	1449	LY6G6C	Intron	26968	0.646373	3.09e-05	LY6G6C_p2	Heterogeneous
COAD_110993	chr19	48627256	48627757	chr19	49130513	49131014	514906	COAD_110993	20764	SPACA4	48606743	protein_coding	0.518012	0.00162642	-3373	AC022154.7	Intron	71094	0.518012	0.00169605	SPACA4_p2	ClusterDriven
BLCA_6857	chr1	161092989	161093490	chr1	161062779	161063280	30331	BLCA_6857	8775	RP11-544M22.8	161084465	antisense	0.598166	0.000148236	-3639	PVRL4	Distal	2961	0.568706	0.00038291	RP11-544M22.8_p2	Heterogeneous
KIRP_62873	chr7	155962472	155962973	chr7	155755166	155755667	256389	KIRP_62873	91	AC021218.2	155962632	lincRNA	0.699152	5.05157e-06	91	AC021218.2	Promoter	NA	0.699152	5.05557e-06
CESC_1048	chr1	19468307	19468808	chr1	19794801	19795302	5874	CESC_1048	346720	RNF186	19815278	protein_coding	0.517972	0.00162814	16981	CAPZB	Intron	5005	0.517972	0.00169786	RNF186_p2	ClusterDriven
CESC_40790	chr15	41832784	41833285	chr15	42124982	42125483	431863	CESC_40790	323601	PLA2G4F	42156636	protein_coding	0.470909	0.00560959	-4738	PLA2G4B	Intron	58740	0.470909	0.00593812	PLA2G4F_p1	ClusterDriven
CHOL_38804	chr10	100971300	100971801	chr10	102731057	102731558	332876	CHOL_38804	2033	SEMA4G	100969518	protein_coding	0.758322	6.56548e-07	2033	SEMA4G	Promoter	NA	0.758322	6.53559e-07
BLCA_89542	chr17	76054066	76054567	chr17	74050147	74050648	484578	BLCA_89542	-26865	EVPL	76027452	protein_coding	0.622697	6.7055e-05	-17642	ZACN	Promoter	NA	0.62667	5.96708e-05
THCA_6592	chr1	168945815	168946316	chr1	168915053	168915554	32498	THCA_6592	-159631	ATP1B1	169105697	protein_coding	0.560036	0.00048389	7599	RPL29P7	Intron	3138	0.558405	0.000524085	ATP1B1_m6	Heterogeneous
MESO_26212	chr6	7058368	7058869	chr6	7058601	7059102	191658	MESO_26212	-48978	RREB1	7107597	protein_coding	0.464796	0.00651726	-48976	RREB1	Distal	24596	0.464796	0.00691936	RREB1_m3	ClusterDriven
STAD_100035	chr17	41799234	41799735	chr17	39955486	39955987	474434	STAD_100035	-293780	KRT13	41505705	protein_coding	0.482496	0.00418894	-12552	JUP	Distal	65940	0.499164	0.00284022	KRT13_m17	ClusterDriven
COAD_61627	chr9	72460929	72461430	chr9	75075845	75076346	299744	COAD_61627	346585	GDA	72114595	protein_coding	0.589899	0.000193157	-9192	RP11-313E4.1	Distal	37212	0.589899	0.000197357	GDA_p4	Heterogeneous
COAD_25420	chr3	109155738	109156239	chr3	108874585	108875086	114338	COAD_25420	37737	FLJ22763	109118252	lincRNA	0.646857	3.01e-05	21376	RP11-59E19.4	Distal	14973	0.646857	3.04e-05	FLJ22763_p3	Heterogeneous
CESC_20449	chr6	30521049	30521550	chr6	30488826	30489327	197834	CESC_20449	-408194	TRIM31	30113106	protein_coding	0.525052	0.00133667	5034	XXbac-BPG249D20.9	Distal	26853	0.525052	0.00139069	TRIM31_m5	ClusterDriven
KIRC_54951	chr11	33695732	33696233	chr11	33717278	33717779	346301	KIRC_54951	718	RP4-541C22.5	33696701	antisense	0.590779	0.000187914	718	RP4-541C22.5	Intron	45231	0.59019	0.000195511	RP4-541C22.5_p2	ClusterDriven
STAD_100027	chr17	41793077	41793578	chr17	39949329	39949830	474426	STAD_100027	-265020	KRT19	41528308	protein_coding	0.630425	5.2e-05	-6395	JUP	Distal	66031	0.629116	5.51e-05	KRT19_m5	Heterogeneous
STAD_19176	chr2	232348882	232349383	chr2	233213592	233214093	93683	STAD_19176	-256924	EFHD1	232606057	protein_coding	-0.528453	0.00131669	2176	ECEL1P3	Distal	11252	-0.528453	0.00136914	EFHD1_m2	ClusterDriven
CHOL_33608	chr9	33172852	33173353	chr9	33172850	33173351	297152	CHOL_33608	229579	AQP7	33402682	protein_coding	0.545443	0.000746273	-1065	RNU4ATAC15P	Intron	38261	0.536814	0.000992822	AQP7_p2	ClusterDriven
STAD_41068	chr6	106730661	106731162	chr6	107178536	107179037	210707	STAD_41068	56629	RP1-60O19.1	106787541	lincRNA	0.678662	1.02e-05	8142	RNU6-117P	Intron	27809	0.680929	9.52e-06	RP1-60O19.1_p6	Heterogeneous
KIRC_81987	chr18	49628990	49629491	chr18	47155360	47155861	495635	KIRC_81987	184719	ACAA2	49813960	protein_coding	0.496301	0.00292161	-21107	SMUG1P1	Distal	68919	0.496301	0.0030668	ACAA2_p3	ClusterDriven
BRCA_206901	chr21	41704157	41704658	chr21	43124317	43124818	538739	BRCA_206901	-173292	TMPRSS2	41531116	protein_coding	0.619439	7.46e-05	11367	LINC00479	Distal	77475	0.620073	7.43e-05	TMPRSS2_m5	Heterogeneous
KIRC_74064	chr16	57628218	57628719	chr16	57662130	57662631	456855	KIRC_74064	234584	KIFC3	57863053	protein_coding	0.571173	0.000345594	3178	RP11-405F3.5	Promoter	NA	0.571173	0.000354814
ACC_38094	chr7	134458179	134458680	chr7	134142931	134143432	252017	ACC_38094	854	AKR1B1	134459284	protein_coding	0.773465	3.94e-07	854	AKR1B1	Intron	32657	0.773016	3.97e-07	AKR1B1_p2	Heterogeneous
COAD_5353	chr1	94821555	94822056	chr1	95287111	95287612	21482	COAD_5353	1464	SLC44A3	94820342	protein_coding	0.763088	5.57e-07	1464	SLC44A3	Intron	1429	0.763088	5.53e-07	SLC44A3_p1	Heterogeneous
CESC_20721	chr6	33668892	33669393	chr6	33636669	33637170	198928	CESC_20721	-88850	BAK1	33580293	protein_coding	0.500191	0.00263679	-28983	MIR3934	Exon	27070	0.500191	0.00276326	BAK1_m2	ClusterDriven
THCA_90801	chr22	31343253	31343754	chr22	31739239	31739740	544353	THCA_90801	220773	INPP5J	31122731	protein_coding	0.529069	0.00119281	2728	PATZ1	Promoter	NA	0.529069	0.00123905
CESC_31312	chr10	103789611	103790112	chr10	105549369	105549870	333721	CESC_31312	296140	COL17A1	104086002	protein_coding	0.55785	0.000516887	43896	SH3PXD2A-AS1	Intron	41992	0.55785	0.000533124	COL17A1_p4	Heterogeneous
STAD_110606	chr19	55071073	55071574	chr19	55582441	55582942	516670	STAD_110606	-696	EPS8L1	55072020	protein_coding	0.681077	9.43379e-06	-31	RDH13	Promoter	NA	0.680419	9.69212e-06
COAD_20321	chr2	219073328	219073829	chr2	219938050	219938551	90941	COAD_20321	-13112	IHH	219060467	protein_coding	0.77398	3.88e-07	-3768	RP11-33O4.1	Distal	13600	0.77398	3.85e-07	IHH_m2	Heterogeneous
CESC_44741	chr17	6669725	6670226	chr17	6573044	6573545	465631	CESC_44741	-113482	PITPNM3	6556494	protein_coding	0.450385	0.00920274	12762	CTC-281F24.3	Intron	64986	0.450385	0.0098629	PITPNM3_m1	ClusterDriven
CESC_51221	chr20	1328978	1329479	chr20	1309622	1310123	517847	CESC_51221	10	SDCBP2	1329239	protein_coding	0.685686	8.05502e-06	10	SDCBP2	Promoter	NA	0.683403	8.72582e-06
ACC_34651	chr7	29606286	29606787	chr7	29645902	29646403	231333	ACC_34651	42726	PRR15	29563811	protein_coding	0.461496	0.00706323	-19331	TMSB4XP3	Distal	29097	0.456544	0.00847854	PRR15_p1	ClusterDriven
CESC_34520	chr11	120186845	120187346	chr11	120057553	120058054	364485	CESC_34520	-23671	OAF	120210767	protein_coding	0.672159	1.28e-05	-1565	TRIM29	Distal	44346	0.672159	1.29e-05	OAF_m2	Heterogeneous
BLCA_66494	chr12	52252566	52253067	chr12	52646350	52646851	379966	BLCA_66494	6050	KRT87P	52258867	transcribed_unprocessed_pseudogene	0.640534	3.72e-05	3517	KRT86	Intron	50164	0.640534	3.76e-05	KRT87P_p1	Heterogeneous
PRAD_107503	chr21	41505365	41505866	chr21	42877292	42877793	538629	PRAD_107503	75703	AP006748.1	41581319	lincRNA	0.61035	0.00010023	25500	TMPRSS2	Intron	77619	0.616614	8.31e-05	AP006748.1_p17	ClusterDriven
ESCA_103126	chr17	4481179	4481680	chr17	4384474	4384975	465140	ESCA_103126	47742	SPNS3	4433688	protein_coding	0.658889	2.01e-05	4923	RP13-580F15.2	Intron	63062	0.658889	2.02e-05	SPNS3_p1	Heterogeneous
COAD_20200	chr2	218264069	218264570	chr2	219128792	219129293	90642	COAD_20200	-154772	VIL1	218419092	protein_coding	0.587219	0.000210139	4824	GPBAR1	3' UTR	11054	0.587219	0.000214816	VIL1_m3	ClusterDriven
CESC_2203	chr1	41789921	41790422	chr1	42255592	42256093	12270	CESC_2203	248103	RP11-486B10.4	41542069	processed_pseudogene	0.500861	0.00259022	31031	AL451006.1	Intron	820	0.485102	0.00412522	RP11-486B10.4_p1	Heterogeneous
UCEC_61278	chr10	103747115	103747616	chr10	105506873	105507374	333696	UCEC_61278	1400	SH3PXD2A-AS1	103745966	antisense	0.738288	1.3e-06	1400	SH3PXD2A-AS1	Intron	40567	0.738288	1.29e-06	SH3PXD2A-AS1_p1	Heterogeneous
CHOL_3549	chr1	153536577	153537078	chr1	153509053	153509554	27643	CHOL_3549	-584	S100A6	153536244	protein_coding	0.729178	1.77485e-06	-582	S100A6	Promoter	NA	0.728152	1.8327e-06
UCEC_21136	chr2	237509124	237509625	chr2	238417767	238418268	95157	UCEC_21136	23947	MLPH	237485428	protein_coding	0.778938	3.26287e-07	-1554	MIR6811	Promoter	NA	0.778938	3.2562e-07
CHOL_39080	chr10	113944970	113945471	chr10	115704729	115705230	335387	CHOL_39080	193767	PLEKHS1	113751454	protein_coding	0.512819	0.00187621	90560	NHLRC2	Distal	40653	0.512819	0.00195863	PLEKHS1_p2	Heterogeneous
TGCT_16603	chr3	142724238	142724739	chr3	142443080	142443581	121169	TGCT_16603	415	TRPC1	142724074	protein_coding	0.599332	0.000142792	415	TRPC1	Promoter	NA	0.599332	0.000145604
KIRP_49054	chr6	41039888	41040389	chr6	41007627	41008128	201183	KIRP_49054	-922	UNC5CL	41039217	protein_coding	0.832554	6.36639e-08	-920	UNC5CL	Promoter	NA	0.83281	6.39286e-08
BLCA_79265	chr16	3036047	3036548	chr16	3086048	3086549	446821	BLCA_79265	628	CCDC64B	3036926	protein_coding	0.768867	4.6e-07	628	CCDC64B	Exon	61703	0.768867	4.56e-07	CCDC64B_p15	Heterogeneous
LUAD_105791	chr15	41495160	41495661	chr15	41787358	41787859	431774	LUAD_105791	2018	ITPKA	41493393	protein_coding	0.469329	0.00583163	2018	ITPKA	Intron	57398	0.469329	0.00617885	ITPKA_p1	ClusterDriven
COAD_20319	chr2	219060762	219061263	chr2	219925484	219925985	90936	COAD_20319	-546	IHH	219060467	protein_coding	0.852866	3.96399e-08	-544	IHH	Promoter	NA	0.852866	3.90324e-08
BRCA_37372	chr2	241762212	241762713	chr2	242701627	242702128	96522	BRCA_37372	-208220	AC093642.3	241970683	lincRNA	0.50979	0.00203806	-6721	AC114730.7	Intron	11627	0.50979	0.00212885	AC093642.3_m1	ClusterDriven
KIRP_49207	chr6	42099501	42100002	chr6	42067239	42067740	201570	KIRP_49207	42867	C6orf132	42142619	protein_coding	0.682298	9.04e-06	-5491	RP11-7K24.3	Distal	27356	0.68148	9.33e-06	C6orf132_p2	Heterogeneous
LUSC_6619	chr1	159961459	159961960	chr1	159931249	159931750	29881	LUSC_6619	492	LINC01133	159961218	lincRNA	0.815265	1.07e-07	492	LINC01133	Intron	2817	0.818904	9.53e-08	LINC01133_p1	Heterogeneous
STAD_46412	chr7	74002648	74003149	chr7	73416978	73417479	240056	STAD_46412	-391397	CTA-315H11.2	73611502	sense_intronic	0.469664	0.00578399	16907	RP11-731K22.1	Distal	31754	0.453381	0.00916098	CTA-315H11.2_m11	ClusterDriven
BLCA_63569	chr11	118078122	118078623	chr11	117948837	117949338	363812	BLCA_63569	1361	TMPRSS4	118077012	protein_coding	0.828731	7.2e-08	1361	TMPRSS4	Intron	44261	0.828731	7.24e-08	TMPRSS4_p1	Heterogeneous
ESCA_105540	chr17	41576702	41577203	chr17	39732954	39733455	474275	ESCA_105540	-71248	KRT13	41505705	protein_coding	0.560114	0.000482811	-4893	KRT9	Distal	65912	0.559855	0.00050173	KRT13_m3	ClusterDriven
CHOL_42842	chr11	118077240	118077741	chr11	117947955	117948456	363811	CHOL_42842	479	TMPRSS4	118077012	protein_coding	0.859649	3.37e-08	479	TMPRSS4	Intron	44260	0.859649	3.37e-08	TMPRSS4_p1	Heterogeneous
LUAD_101297	chr14	35332108	35332609	chr14	35801314	35801815	415071	LUAD_101297	-456712	BAZ1A	34875647	protein_coding	0.582943	0.000240299	31269	RP11-561B11.3	Distal	55562	0.567667	0.000395267	BAZ1A_m1	Heterogeneous
THCA_3221	chr1	46180204	46180705	chr1	46645876	46646377	13404	THCA_3221	5382	TSPAN1	46175073	protein_coding	0.787536	2.49e-07	-1632	AL672043.1	Intron	878	0.787536	2.47e-07	TSPAN1_p1	Heterogeneous
STAD_9599	chr1	209791830	209792331	chr1	209965175	209965676	42724	STAD_9599	14094	IRF6	209806175	protein_coding	0.527204	0.00125754	-7520	C1orf74	Intron	8501	0.526862	0.00131999	IRF6_p8	Heterogeneous
ESCA_89167	chr13	73429719	73430220	chr13	74003856	74004357	405804	ESCA_89167	30939	RP11-309J13.1	73399031	TEC	0.511546	0.00194243	-21616	MARK2P12	Intron	51719	0.508762	0.00218827	RP11-309J13.1_p2	ClusterDriven
COAD_75	chr1	1136427	1136928	chr1	1071807	1072308	174	COAD_75	-339	LINC01342	1137017	lincRNA	0.686927	7.71097e-06	-337	LINC01342	Promoter	NA	0.686927	7.74133e-06
CESC_9085	chr2	101802268	101802769	chr2	102418730	102419231	71694	CESC_9085	-189325	IL1R2	101991844	protein_coding	0.468441	0.00595927	105669	MAP4K4	Intron	9758	0.468441	0.00631703	IL1R2_m1	ClusterDriven
CESC_31478	chr10	114519185	114519686	chr10	116278944	116279445	335568	CESC_31478	280106	VWA2	114239330	protein_coding	0.533532	0.00105093	-17087	RP11-317F20.2	Intron	40691	0.533532	0.00109034	VWA2_p3	Heterogeneous
BRCA_183180	chr17	79005870	79006371	chr17	77001952	77002453	485905	BRCA_183180	3746	CANT1	79009867	protein_coding	0.765147	5.20158e-07	3746	CANT1	Promoter	NA	0.756583	6.92128e-07
KIRC_4281	chr1	94317119	94317620	chr1	94782675	94783176	21305	KIRC_4281	7199	RP11-148B18.4	94324569	lincRNA	0.576445	0.000293875	7199	RP11-148B18.4	Intron	5936	0.576445	0.000301325	RP11-148B18.4_p5	ClusterDriven
LGG_65509	chr16	87723180	87723681	chr16	87756786	87757287	462914	LGG_65509	339436	MAP1LC3B	87383995	protein_coding	0.518275	0.0016151	24275	RP11-278A23.2	Intron	61370	0.518275	0.00168381	MAP1LC3B_p5	ClusterDriven
BLCA_86641	chr17	41518008	41518509	chr17	39674260	39674761	474232	BLCA_86641	4270	KRT15	41522529	protein_coding	0.68178	9.21e-06	-1040	MIR6510	Intron	65955	0.685107	8.23e-06	KRT15_p10	Heterogeneous
CHOL_63644	chr20	36085669	36086170	chr20	34673591	34674092	524886	CHOL_63644	-478358	FER1L4	35607562	unitary_pseudogene	0.517355	0.00165632	2272	RP4-550H1.5	Distal	75874	0.519684	0.0016188	FER1L4_m3	Heterogeneous
HNSC_16300	chr2	227839709	227840210	chr2	228704425	228704926	92760	HNSC_16300	26118	CCL20	227813842	protein_coding	0.569614	0.000362383	26118	CCL20	Distal	11181	0.569614	0.000372404	CCL20_p3	Heterogeneous
LUSC_106760	chr19	41192942	41193443	chr19	41698847	41699348	512486	LUSC_106760	144	CYP2S1	41193049	protein_coding	0.850294	4.15994e-08	144	CYP2S1	Promoter	NA	0.848655	4.29849e-08
CESC_1385	chr1	25890466	25890967	chr1	26216957	26217458	7807	CESC_1385	463413	AIM1L	26354130	protein_coding	0.505288	0.00230234	1747	RP1-125I3.4	Intron	5182	0.505288	0.00240762	AIM1L_p1	Heterogeneous
BLCA_20811	chr3	49903680	49904181	chr3	49941113	49941614	105966	BLCA_20811	-58	MST1R	49903873	protein_coding	0.809381	1.26372e-07	-56	MST1R	Promoter	NA	0.809381	1.26021e-07
STAD_99048	chr17	37746542	37747043	chr17	36106533	36107034	471822	STAD_99048	-1546	HNF1B	37745247	protein_coding	0.884575	1.84e-08	-1544	HNF1B	Distal	65570	0.88623	1.77e-08	HNF1B_m1	Heterogeneous
LUSC_5933	chr1	153615383	153615884	chr1	153587859	153588360	27696	LUSC_5933	1352	S100A14	153616986	protein_coding	0.721067	2.35e-06	1352	S100A14	Intron	6982	0.720552	2.39e-06	S100A14_p4	Heterogeneous
LUSC_29090	chr3	183536183	183536684	chr3	183253971	183254472	128795	LUSC_29090	-372595	LAMP3	183163839	protein_coding	0.52831	0.00121852	-12299	KLHL6-AS1	Intron	17883	0.523796	0.0014419	LAMP3_m3	Heterogeneous
ESCA_60914	chr8	127265671	127266172	chr8	128277916	128278417	285276	ESCA_60914	-46834	CCAT1	127219088	lincRNA	0.79933	1.71e-07	-26309	RP11-382A18.3	Distal	36361	0.805183	1.43e-07	CCAT1_m1	Heterogeneous
CHOL_8321	chr2	43006167	43006668	chr2	43233307	43233808	61522	CHOL_8321	-358	AC016735.1	43006060	lincRNA	0.691069	6.68459e-06	-356	AC016735.1	Promoter	NA	0.691069	6.70517e-06
CESC_15246	chr3	195458379	195458880	chr3	195179108	195179597	132429	CESC_15246	353647	MUC4	195812277	protein_coding	0.524142	0.00137165	-15550	ACAP2	Distal	18149	0.519704	0.00161812	MUC4_p2	Heterogeneous
CESC_49417	chr19	16070353	16070854	chr19	16181163	16181664	506711	CESC_49417	-63424	HSH2D	16134028	protein_coding	0.565031	0.000416536	3583	TPM4	Intron	69826	0.572041	0.000345511	HSH2D_m1	Heterogeneous
CHOL_59422	chr19	4060522	4061023	chr19	4060520	4061021	502679	CHOL_59422	6172	ZBTB7A	4066945	protein_coding	0.499182	0.00270712	1976	CTD-2622I13.3	Intron	71992	0.499182	0.00283891	ZBTB7A_p2	ClusterDriven
STAD_90927	chr15	59410272	59410773	chr15	59702471	59702972	435054	STAD_90927	-2369	RP11-356M20.1	59408154	processed_pseudogene	0.752483	8.02e-07	1618	Y_RNA	Intron	58916	0.752483	7.93e-07	RP11-356M20.1_m1	Heterogeneous
BRCA_203167	chr20	54068251	54068752	chr20	52684790	52685291	530428	BRCA_203167	2092	BCAS1	54070594	protein_coding	0.546572	0.000722181	-15	MIR4756	Promoter	NA	0.522909	0.00147848
PRAD_66068	chr11	34622702	34623203	chr11	34644249	34644750	346619	PRAD_66068	1860	EHF	34621093	protein_coding	0.748403	9.18e-07	1860	EHF	Intron	42951	0.747058	9.54e-07	EHF_p1	Heterogeneous
LUAD_105722	chr15	40845318	40845819	chr15	41137516	41138017	431603	LUAD_105722	1551	SPINT1	40844018	protein_coding	0.786453	2.58e-07	-1180	RP11-532F12.5	Intron	57379	0.786453	2.56e-07	SPINT1_p1	Heterogeneous
STAD_100006	chr17	41772118	41772619	chr17	39928370	39928871	474404	STAD_100006	-244061	KRT19	41528308	protein_coding	0.604527	0.000120996	14562	JUP	Promoter	NA	0.602783	0.000130191
COAD_16144	chr2	100856652	100857153	chr2	101473114	101473615	71405	COAD_16144	-395899	CNOT11	101252802	protein_coding	0.49183	0.00328747	34242	AC092168.2	Intron	9748	0.49183	0.00345362	CNOT11_m1	ClusterDriven
CESC_52935	chr21	36430023	36430524	chr21	37802321	37802822	537349	CESC_52935	-15457	AP000695.4	36445731	antisense	0.597908	0.00014949	-84	AP000695.6	Promoter	NA	0.597908	0.000152423
COAD_19651	chr2	200968109	200968610	chr2	201832832	201833333	87549	COAD_19651	5097	AC005037.3	200963263	antisense	0.53698	0.000953377	-4678	ORC2	Intron	10887	0.53698	0.000987958	AC005037.3_p1	ClusterDriven
CESC_35826	chr12	52871199	52871700	chr12	53264983	53265484	380117	CESC_35826	-378193	KRT6A	52493257	protein_coding	0.472038	0.00545525	-13977	RPL7P41	Distal	50223	0.472038	0.0057728	KRT6A_m10	ClusterDriven
STAD_49881	chr8	8917493	8917994	chr8	8775003	8775504	258314	STAD_49881	-24099	MFHAS1	8893645	protein_coding	0.581005	0.000255305	16262	RP11-62H7.3	Distal	34932	0.581005	0.000261239	MFHAS1_m1	Heterogeneous
KIRP_41132	chr5	76785434	76785935	chr5	76081259	76081760	170985	KIRP_41132	-33248	F2RL1	76818933	protein_coding	0.605365	0.000117759	-33246	F2RL1	Distal	21439	0.605365	0.000119916	F2RL1_m1	Heterogeneous
ACC_45353	chr9	101445319	101445820	chr9	104207601	104208102	305481	ACC_45353	-9747	ALDOB	101435823	protein_coding	0.686144	7.92e-06	-4229	RP11-490D19.11	Distal	38743	0.686144	7.95e-06	ALDOB_m4	Heterogeneous
KIRC_70943	chr15	85031198	85031699	chr15	85574429	85574930	441358	KIRC_70943	146795	SLC28A1	84884654	protein_coding	0.663725	1.7e-05	51009	PDE8A	Intron	58095	0.663842	1.71e-05	SLC28A1_p6	ClusterDriven
KIRP_35570	chr4	91359065	91359566	chr4	92280216	92280717	146825	KIRP_35570	-34010	RP11-763F8.1	91325306	antisense	0.693294	6.18e-06	-34008	RP11-763F8.1	Intron	20231	0.693294	6.19e-06	RP11-763F8.1_m1	Heterogeneous
LUAD_65569	chr8	74073129	74073630	chr8	74985364	74985865	272438	LUAD_65569	247948	JPH1	74321328	protein_coding	0.500908	0.00258686	-6155	RNU6-1197P	Intron	35764	0.497048	0.0030062	JPH1_p1	ClusterDriven
PRAD_22192	chr3	72746405	72746906	chr3	72795556	72796057	110703	PRAD_22192	-299738	RYBP	72446918	protein_coding	0.510334	0.00200809	-25881	RP11-624D20.1	Distal	16873	0.506914	0.00230332	RYBP_m2	ClusterDriven
BLCA_6847	chr1	161085132	161085633	chr1	161054922	161055423	30320	BLCA_6847	4216	PVRL4	161089599	protein_coding	0.830216	6.85e-08	918	RP11-544M22.8	Intron	7588	0.825303	8.01e-08	PVRL4_p4	Heterogeneous
LGG_7248	chr1	229003594	229004095	chr1	229139341	229139842	47430	LGG_7248	339449	CCSAP	229343294	protein_coding	0.45994	0.00733247	-38324	ISCA1P2	Distal	8753	0.460103	0.00777562	CCSAP_p2	ClusterDriven
CESC_26492	chr8	124856686	124857187	chr8	125868928	125869429	283645	CESC_26492	8200	LINC00964	124848737	lincRNA	0.535615	0.000990423	579	RP11-1082L8.3	Intron	34350	0.530354	0.00119417	LINC00964_p3	Heterogeneous
COAD_59513	chr8	143616066	143616567	chr8	144698236	144698737	291843	COAD_59513	1731	TSTA3	143618048	protein_coding	0.543215	0.000796032	1731	TSTA3	5' UTR	36725	0.541695	0.000862026	TSTA3_p2	Heterogeneous
COAD_106893	chr19	754471	754972	chr19	754471	754972	501188	COAD_106893	3596	MISP	751126	protein_coding	0.610444	9.99e-05	3596	MISP	Intron	69203	0.610444	0.000101673	MISP_p1	Heterogeneous
BLCA_37004	chr6	35487972	35488473	chr6	35455749	35456250	199603	BLCA_37004	8853	TEAD3	35497076	protein_coding	0.684307	8.44e-06	8853	TEAD3	Intron	27111	0.684307	8.45e-06	TEAD3_p7	Heterogeneous
LUSC_6110	chr1	155037871	155038372	chr1	155010347	155010848	28291	LUSC_6110	-12444	ADAM15	155050566	protein_coding	0.651631	2.56e-05	4298	DCST1	Intron	2219	0.645463	3.19e-05	ADAM15_m2	Heterogeneous
PRAD_20660	chr3	42507299	42507800	chr3	42548791	42549292	104190	PRAD_20660	18251	VIPR1	42489299	protein_coding	0.795709	1.92e-07	18251	VIPR1	Intron	14409	0.795709	1.9e-07	VIPR1_p3	Heterogeneous
CHOL_60815	chr19	35006855	35007356	chr19	35497759	35498260	510444	CHOL_60815	-108773	FXYD3	35115879	protein_coding	0.546496	0.000723731	-6934	CTD-2527I21.7	Intron	70396	0.545827	0.000763357	FXYD3_m2	Heterogeneous
BLCA_75931	chr15	42155814	42156315	chr15	42448012	42448513	432006	BLCA_75931	571	PLA2G4F	42156636	protein_coding	0.705282	4.08e-06	571	PLA2G4F	Intron	58748	0.705282	4.08e-06	PLA2G4F_p7	Heterogeneous
COAD_92066	chr15	59305365	59305866	chr15	59597564	59598065	435020	COAD_92066	-289259	GCNT3	59594875	protein_coding	0.572764	0.000329266	-34452	RP11-429D19.1	Intron	57715	0.572764	0.000337865	GCNT3_m3	Heterogeneous
MESO_3967	chr1	112904892	112905393	chr1	113447514	113448015	23982	MESO_3967	-18280	AKR7A2P1	112923423	processed_pseudogene	0.541034	0.000848079	-14219	RP3-522D1.2	Distal	1583	0.541034	0.000878731	AKR7A2P1_m3	Heterogeneous
BLCA_37744	chr6	47044394	47044895	chr6	47012130	47012631	203146	BLCA_37744	-2282	GPR110	47042363	protein_coding	0.524772	0.00134712	-2280	GPR110	Distal	27417	0.52391	0.00143727	GPR110_m1	Heterogeneous
CESC_40205	chr14	102928317	102928818	chr14	103394654	103395155	427326	CESC_40205	383314	CTD-2555C10.3	102545254	lincRNA	0.582377	0.000244623	-5004	RP11-365N19.2	Promoter	NA	0.576589	0.000299932
BLCA_5668	chr1	150906264	150906765	chr1	150878740	150879241	26797	BLCA_5668	-276903	ENSA	150629612	protein_coding	0.607363	0.000110457	2619	CYCSP51	Distal	6330	0.587646	0.000211818	ENSA_m3	ClusterDriven
BRCA_127087	chr11	17812446	17812947	chr11	17833993	17834494	344268	BRCA_127087	-423366	KCNJ11	17389331	protein_coding	0.475097	0.00505251	77885	KCNC1	Intron	45145	0.474378	0.00543538	KCNJ11_m3	ClusterDriven
LUSC_16273	chr2	102504749	102505250	chr2	103121208	103121709	71915	LUSC_16273	231888	MFSD9	102736888	protein_coding	0.488234	0.00361285	31697	SLC9A4	Intron	12709	0.488234	0.00379747	MFSD9_p1	ClusterDriven
LGG_14996	chr3	28575291	28575792	chr3	28616782	28617283	101677	LGG_14996	751	LINC00693	28574791	antisense	0.7362	1.39e-06	751	LINC00693	Intron	14282	0.7362	1.39e-06	LINC00693_p1	Heterogeneous
BRCA_164921	chr16	2857319	2857820	chr16	2907320	2907821	446712	BRCA_164921	600	PRSS22	2858170	protein_coding	0.725838	1.98892e-06	-326	LA16c-325D7.1	Promoter	NA	0.725838	1.98354e-06
ACC_81723	chr19	47510538	47511039	chr19	48013795	48014296	514557	ACC_81723	4451	NAPA	47515240	protein_coding	0.577763	0.000282225	4451	NAPA	Intron	73392	0.577763	0.00028926	NAPA_p4	Heterogeneous
KIRC_75100	chr16	81456842	81457343	chr16	81490447	81490948	461166	KIRC_75100	218645	BCO1	81238448	protein_coding	0.583069	0.000239298	7766	RP11-391L3.4	Intron	61277	0.583069	0.000244759	BCO1_p4	ClusterDriven
BRCA_167610	chr16	31127967	31128468	chr16	31139288	31139789	454010	BRCA_167610	7544	PRSS8	31135762	protein_coding	0.496655	0.00289461	-3213	RP11-388M20.2	Intron	62119	0.495175	0.00316075	PRSS8_p2	Heterogeneous
STAD_28560	chr4	74004575	74005076	chr4	74870292	74870793	143955	STAD_28560	33981	CXCL3	74038807	protein_coding	0.71385	3.02e-06	-6045	CXCL5	Distal	20127	0.714944	2.9e-06	CXCL3_p10	Heterogeneous
CESC_35949	chr12	54497397	54497898	chr12	54891181	54891682	380820	CESC_35949	-63	NCKAP1L	54497711	protein_coding	0.481357	0.00431374	-61	NCKAP1L	Promoter	NA	0.48001	0.0047072
TGCT_12096	chr2	181312538	181313039	chr2	182177265	182177766	84670	TGCT_12096	210857	AC104820.2	181101932	lincRNA	0.477436	0.00476244	-7135	MIR4437	Intron	10738	0.478307	0.00491752	AC104820.2_p1	ClusterDriven
KIRP_91182	chr12	47825133	47825634	chr12	48218916	48219417	378539	KIRP_91182	7748	HDAC7	47833132	protein_coding	0.49123	0.00333925	-1468	RP5-1057I20.2	Intron	49976	0.492251	0.00341526	HDAC7_p1	ClusterDriven
COAD_10778	chr1	226029172	226029673	chr1	226216873	226217374	46554	COAD_10778	-118041	LEFTY1	225911382	protein_coding	0.497136	0.00285733	-30090	SDE2	Distal	8678	0.504611	0.00245204	LEFTY1_m2	ClusterDriven
LUAD_124056	chr19	6464997	6465498	chr19	6465008	6465509	503575	LUAD_124056	1471	CRB3	6463777	protein_coding	0.686395	7.85593e-06	-43	SLC25A23	Promoter	NA	0.686187	7.94015e-06
ACC_25613	chr5	123460171	123460672	chr5	122795865	122796366	177283	ACC_25613	-58078	KRT8P33	123402344	processed_pseudogene	0.521785	0.0014656	9007	HMGB3P17	Distal	23778	0.521785	0.00152617	KRT8P33_m2	ClusterDriven
LIHC_71996	chr10	94902405	94902906	chr10	96662162	96662663	331508	LIHC_71996	219035	CYP2C18	94683621	protein_coding	0.53794	0.000927438	20102	RP11-400G3.3	Distal	40375	0.53794	0.000961081	CYP2C18_p4	Heterogeneous
SKCM_72602	chr13	44849061	44849562	chr13	45423197	45423698	402744	SKCM_72602	-272165	TSC22D1	44577147	protein_coding	0.494889	0.00303194	-39680	LINC00330	Distal	52413	0.49443	0.00322321	TSC22D1_m1	Heterogeneous
ESCA_95272	chr15	45449218	45449719	chr15	45741416	45741917	432642	ESCA_95272	1042	RP11-519G16.3	45448427	antisense	0.614309	8.81809e-05	1042	RP11-519G16.3	Promoter	NA	0.614309	8.96042e-05
CESC_5638	chr1	201275249	201275750	chr1	201244377	201244878	38766	CESC_5638	384452	C1orf106	200891048	protein_coding	0.509599	0.00204824	-7950	PKP1	Distal	3693	0.504152	0.00248307	C1orf106_p10	Heterogeneous
CESC_5649	chr1	201295836	201296337	chr1	201264964	201265465	38786	CESC_5649	405039	C1orf106	200891048	protein_coding	0.489599	0.00348514	12635	PKP1	Intron	3695	0.487424	0.0038799	C1orf106_p12	ClusterDriven
HNSC_79178	chr17	78316094	78316595	chr17	76312175	76312676	485504	HNSC_79178	616	AC061992.2	78315729	lincRNA	0.531488	0.00111396	616	AC061992.2	Intron	64745	0.532165	0.00113416	AC061992.2_p1	Heterogeneous
CHOL_34064	chr9	72295095	72295596	chr9	74910011	74910512	299689	CHOL_34064	-10084	LINC01504	72305430	lincRNA	0.524474	0.00135869	4492	RNA5SP285	Distal	37225	0.524474	0.00141374	LINC01504_m2	ClusterDriven
ESCA_81508	chr12	12881530	12882031	chr12	13034464	13034965	371413	ESCA_81508	70366	GPRC5D	12952147	protein_coding	0.579213	0.000269881	6282	RPL13AP20	Distal	49619	0.567053	0.000402836	GPRC5D_p3	Heterogeneous
PRAD_38686	chr6	31875723	31876224	chr6	31843500	31844001	198407	PRAD_38686	3072	SLC44A4	31879046	protein_coding	0.603612	0.000124445	3072	SLC44A4	Intron	26982	0.603612	0.000126714	SLC44A4_p2	Heterogeneous
STAD_73209	chr11	67312617	67313118	chr11	67080088	67080589	352666	STAD_73209	368332	ALDH3B2	67681200	protein_coding	0.672075	1.28e-05	2862	AP001885.1	Distal	45845	0.66866	1.45e-05	ALDH3B2_p5	Heterogeneous
LUSC_77664	chr12	12803909	12804410	chr12	12956843	12957344	371376	LUSC_77664	-453619	MANSC1	12350541	protein_coding	0.456915	0.0078816	-9154	DDX47	Intron	49602	0.45331	0.0091773	MANSC1_m3	ClusterDriven
KIRC_15154	chr2	210190265	210190766	chr2	211054989	211055490	89263	KIRC_15154	18998	AC006994.2	210171518	antisense	0.593008	0.000174946	18998	AC006994.2	Intron	10977	0.593008	0.00017855	AC006994.2_p1	ClusterDriven
CESC_15318	chr3	195877291	195877792	chr3	195604162	195604663	132603	CESC_15318	-65265	MUC4	195812277	protein_coding	0.611074	9.7937e-05	4853	MIR6829	Promoter	NA	0.608956	0.00010669
UCEC_93227	chr19	3712688	3713189	chr19	3712686	3713187	502580	UCEC_93227	4830	TJP3	3708109	protein_coding	0.67444	1.18e-05	4830	TJP3	Intron	69411	0.67444	1.19e-05	TJP3_p2	Heterogeneous
COAD_88828	chr14	67962321	67962822	chr14	68429038	68429539	420122	COAD_88828	167624	CTD-2566J3.1	68130196	antisense	0.456147	0.00802877	142793	RAD51B	Intron	56068	0.455672	0.00866423	CTD-2566J3.1_p2	ClusterDriven
HNSC_13982	chr2	138564877	138565378	chr2	139322447	139322948	78127	HNSC_13982	63327	SPOPL	138501801	protein_coding	0.496437	0.00291096	-3960	AC092620.2	Intron	10444	0.491845	0.00345223	SPOPL_p2	ClusterDriven
KIRC_77548	chr17	37737923	37738424	chr17	36097914	36098415	471812	KIRC_77548	64614	AC091199.1	37802788	lincRNA	0.522783	0.00142497	7073	HNF1B	Intron	65578	0.550131	0.000672063	AC091199.1_p3	ClusterDriven
BLCA_37003	chr6	35486786	35487287	chr6	35454563	35455064	199602	BLCA_37003	189185	DEF6	35297852	protein_coding	0.479798	0.00448849	10039	TEAD3	Intron	25175	0.479798	0.00473266	DEF6_p3	ClusterDriven
CHOL_66795	chr22	45919433	45919934	chr22	46315313	46315814	548874	CHOL_66795	417446	FBLN1	45502238	protein_coding	0.50005	0.00264595	-31934	WI2-85898F10.1	Distal	78862	0.50005	0.00277357	FBLN1_p5	Heterogeneous
BRCA_162455	chr15	90095585	90096086	chr15	90638817	90639318	442451	BRCA_162455	-405053	PEX11A	89690783	protein_coding	0.51072	0.00198752	6668	IDH2	Intron	59489	0.50811	0.00222837	PEX11A_m7	ClusterDriven
COAD_23247	chr3	42180825	42181326	chr3	42222317	42222818	104122	COAD_23247	-308223	VIPR1	42489299	protein_coding	0.51781	0.0016355	-34703	TPMTP2	Intron	14405	0.51781	0.00170561	VIPR1_m10	ClusterDriven
UCEC_38738	chr6	34553733	34554234	chr6	34521510	34522011	199260	UCEC_38738	2349	SPDEF	34556333	protein_coding	0.857325	3.6e-08	2349	SPDEF	Intron	27091	0.858432	3.46e-08	SPDEF_p7	Heterogeneous
CESC_55171	chrX	46333548	46334049	chrX	46192983	46193484	554649	CESC_55171	-482309	RP5-1158E12.3	45851490	lincRNA	0.601643	0.000132583	-6152	LINC01186	Distal	80779	0.601643	0.000135087	RP5-1158E12.3_m10	Heterogeneous
HNSC_58098	chr11	69825007	69825508	chr11	69639775	69640276	354131	HNSC_58098	453795	RP11-211G23.2	69371463	lincRNA	0.502291	0.0024938	-6232	FGF3	Distal	43658	0.502181	0.00261855	RP11-211G23.2_p4	ClusterDriven
CESC_19149	chr5	157571237	157571738	chr5	156998245	156998746	184892	CESC_19149	428555	ITK	157142933	protein_coding	0.455295	0.00819432	4287	ADAM19	Intron	22363	0.455295	0.008744	ITK_p3	ClusterDriven
KIRP_53942	chr6	160198517	160199018	chr6	160619549	160620050	221722	KIRP_53942	-73849	RP1-276N6.2	160272617	lincRNA	0.619191	7.52e-05	-35011	RP11-317M22.1	Intron	26315	0.619191	7.64e-05	RP1-276N6.2_m4	Heterogeneous
LIHC_1796	chr1	26914638	26915139	chr1	27241129	27241630	8133	LIHC_1796	-923	NR0B2	26913966	protein_coding	0.749544	8.83437e-07	-921	NR0B2	Promoter	NA	0.749544	8.76104e-07
CESC_20702	chr6	33577082	33577583	chr6	33544859	33545360	198888	CESC_20702	2960	BAK1	33580293	protein_coding	0.582943	0.000240299	2960	BAK1	Intron	27066	0.582943	0.000245754	BAK1_p1	Heterogeneous
UCEC_13356	chr2	27446001	27446502	chr2	27668868	27669369	58266	UCEC_13356	3886	KRTCAP3	27442366	protein_coding	0.668565	1.44581e-05	3886	KRTCAP3	Promoter	NA	0.676028	1.12768e-05
LIHC_1898	chr1	27873570	27874071	chr1	28200081	28200582	8483	LIHC_1898	1278	THEMIS2	27872543	protein_coding	0.541188	0.000844404	1278	THEMIS2	Intron	637	0.541188	0.000874832	THEMIS2_p1	Heterogeneous
BLCA_15524	chr2	112867834	112868335	chr2	113625411	113625912	73915	BLCA_15524	-103408	CKAP2L	112764677	protein_coding	0.540338	0.000865506	14757	AC079753.4	Distal	12886	0.540338	0.000896351	CKAP2L_m2	Heterogeneous
BLCA_63600	chr11	118277242	118277743	chr11	118147957	118148458	363885	BLCA_63600	-12957	MPZL2	118264536	protein_coding	0.738034	1.31e-06	12900	RP11-832A4.7	Distal	46713	0.738034	1.3e-06	MPZL2_m2	Heterogeneous
LUSC_47365	chr6	137978271	137978772	chr6	138299408	138299909	217263	LUSC_47365	128989	PERP	138107511	protein_coding	0.479791	0.00448904	-16746	RPSAP42	Distal	28108	0.479791	0.00473354	PERP_p3	ClusterDriven
ESCA_79036	chr11	94768583	94769084	chr11	94501749	94502250	359932	ESCA_79036	62403	AMOTL1	94706431	protein_coding	0.654069	2.36e-05	-28477	RP11-867G2.8	Intron	43914	0.651866	2.57e-05	AMOTL1_p1	Heterogeneous
CESC_15142	chr3	194322694	194323195	chr3	194040483	194040984	132018	CESC_15142	310744	TMEM44	194633689	protein_coding	0.489947	0.00345306	-10140	LINC00887	Distal	18130	0.479717	0.00474294	TMEM44_p1	Heterogeneous
KIRP_115340	chr17	37739838	37740339	chr17	36099829	36100330	471813	KIRP_115340	144654	YWHAEP7	37884743	transcribed_unprocessed_pseudogene	0.56884	0.000371182	5158	HNF1B	Intron	65612	0.590654	0.000192611	YWHAEP7_p6	ClusterDriven
COAD_97619	chr16	75065403	75065904	chr16	75099301	75099802	460037	COAD_97619	-290823	FA2H	74774831	protein_coding	0.489256	0.00351706	45058	RP11-252E2.1	Intron	62809	0.489256	0.00369561	FA2H_m2	ClusterDriven
LIHC_109530	chr19	33304654	33305155	chr19	33795560	33796061	510048	LIHC_109530	-2341	CEBPA	33302564	protein_coding	0.610723	9.90495e-05	-129	CTD-2540B15.9	Promoter	NA	0.608791	0.000107311
PRAD_951	chr1	10699335	10699836	chr1	10759392	10759893	3456	PRAD_951	97064	CASZ1	10796650	protein_coding	0.661458	1.84e-05	60345	RP4-734G22.3	Intron	4824	0.661458	1.85e-05	CASZ1_p4	Heterogeneous
ESCA_87362	chr12	125125178	125125679	chr12	125609724	125610225	396315	ESCA_87362	131729	BRI3BP	124993700	protein_coding	0.600779	0.000136296	-12814	RP11-158L12.4	Promoter	NA	0.600779	0.000138853
CESC_24878	chr7	157282094	157282595	chr7	157074788	157075289	256664	CESC_24878	341	RP5-1142J19.1	157282686	lincRNA	0.567523	0.000386302	341	RP5-1142J19.1	Exon	32985	0.567523	0.000397069	RP5-1142J19.1_p2	Heterogeneous
COAD_114163	chr20	44405798	44406299	chr20	43034438	43034939	526845	COAD_114163	-50864	RP5-881L22.5	44355185	antisense	0.680495	9.61e-06	-2069	MIR3646	Intron	75960	0.656805	2.17e-05	RP5-881L22.5_m4	ClusterDriven
LIHC_71984	chr10	94682611	94683112	chr10	96442368	96442869	331476	LIHC_71984	-759	CYP2C18	94683621	protein_coding	0.755782	7.14712e-07	-757	CYP2C18	Promoter	NA	0.755215	7.23416e-07
BRCA_121321	chr10	80100796	80101297	chr10	81860552	81861053	329146	BRCA_121321	22401	TMEM254	80078646	protein_coding	0.626445	5.93e-05	-9178	RP11-369J21.12	Distal	40211	0.614055	9.04e-05	TMEM254_p1	ClusterDriven
PCPG_21968	chr4	182448043	182448544	chr4	183369196	183369697	157212	PCPG_21968	304307	TENM3	182143987	protein_coding	0.553037	0.000596984	-100363	RNU2-34P	Promoter	NA	0.553037	0.000616284
CESC_49396	chr19	15464312	15464813	chr19	15575123	15575624	506579	CESC_49396	8	RASAL3	15464571	protein_coding	0.467673	0.00607357	8	RASAL3	Promoter	NA	0.468943	0.00623854
KIRP_46992	chr6	12313989	12314490	chr6	12314221	12314722	193080	KIRP_46992	23877	EDN1	12290363	protein_coding	0.496592	0.00289941	-5211	SUMO2P12	Distal	24647	0.487494	0.00387253	EDN1_p2	Heterogeneous
LUAD_78368	chr10	43287221	43287722	chr10	43782669	43783170	322676	LUAD_78368	121694	HNRNPF	43409166	protein_coding	0.462884	0.00682734	-20551	RASGEF1A	Distal	41395	0.462884	0.00725718	HNRNPF_p2	ClusterDriven
LGG_42143	chr9	100473878	100474379	chr9	103236160	103236661	305312	LGG_42143	1016	TMEFF1	100473113	protein_coding	0.583963	0.000232648	1016	TMEFF1	Intron	37574	0.583963	0.000237974	TMEFF1_p1	ClusterDriven
CESC_12866	chr3	122310326	122310827	chr3	122029173	122029674	116456	CESC_12866	-288373	ILDR1	122022204	protein_coding	0.545368	0.000747862	-7030	HNRNPA1P23	Distal	17084	0.545368	0.000773697	ILDR1_m1	Heterogeneous
BLCA_6843	chr1	161082435	161082936	chr1	161052225	161052726	30316	BLCA_6843	6913	PVRL4	161089599	protein_coding	0.826493	7.7e-08	-1777	RP11-544M22.8	Intron	7586	0.820836	9.01e-08	PVRL4_p3	Heterogeneous
KIRP_112045	chr16	81592236	81592737	chr16	81625841	81626342	461249	KIRP_112045	354039	BCO1	81238448	protein_coding	0.528066	0.00122701	-18859	MIR6504	Intron	61286	0.528066	0.00127521	BCO1_p10	Heterogeneous
THCA_36021	chr6	150302178	150302679	chr6	150623314	150623815	219516	THCA_36021	159353	PPP1R14C	150143076	protein_coding	0.624223	6.38e-05	24334	RNU4-7P	Distal	26211	0.624602	6.4e-05	PPP1R14C_p1	Heterogeneous
COAD_79571	chr12	51270595	51271096	chr12	51664379	51664880	379556	COAD_79571	44	SMAGP	51270890	protein_coding	0.739202	1.25661e-06	44	SMAGP	Promoter	NA	0.739202	1.25224e-06
KIRC_91451	chr22	24550384	24550885	chr22	24946352	24946853	542578	KIRC_91451	-55561	ADORA2A-AS1	24495074	antisense	0.522001	0.00145672	-4866	SNRPD3	Intron	79185	0.522072	0.00151374	ADORA2A-AS1_m9	ClusterDriven
LGG_74586	chr20	1895125	1895626	chr20	1875771	1876272	518001	LGG_74586	1209	SIRPA	1894167	protein_coding	0.676087	1.11799e-05	-1000	RP5-858L17.1	Promoter	NA	0.676646	1.10489e-05
COAD_84173	chr13	27953201	27953702	chr13	28527338	28527839	399581	COAD_84173	-74	LINC00543	27953526	lincRNA	0.837993	5.63196e-08	-72	LINC00543	Promoter	NA	0.834681	6.10331e-08
MESO_50043	chr12	6093047	6093548	chr12	6202213	6202714	369336	MESO_50043	248816	TNFRSF1A	6342114	protein_coding	0.570902	0.000348474	2672	RN7SL69P	Intron	49342	0.572397	0.000341738	TNFRSF1A_p1	Heterogeneous
COAD_100575	chr17	36000760	36001261	chr17	34327799	34328300	471412	COAD_100575	1027	CCL15	36002038	protein_coding	0.804892	1.44067e-07	-406	RP11-104J23.1	Promoter	NA	0.807654	1.33086e-07
KIRC_20444	chr3	185328604	185329105	chr3	185046392	185046893	129451	KIRC_20444	-46865	EHHADH	185281990	protein_coding	0.498024	0.00279172	45914	MAP3K13	Promoter	NA	0.49925	0.00283371
LGG_24157	chr5	83471387	83471888	chr5	82767206	82767707	172234	LGG_24157	173	VCAN	83471465	protein_coding	0.568306	0.000377414	173	VCAN	Promoter	NA	0.568306	0.0003876
STAD_70695	chr11	12090663	12091164	chr11	12112210	12112711	342952	STAD_70695	-3094	MICAL2	12094008	protein_coding	0.501643	0.00253728	-3092	MICAL2	Distal	42779	0.504144	0.00248365	MICAL2_m1	ClusterDriven
HNSC_69447	chr14	106510864	106511365	chr14	106966796	106967297	428561	HNSC_69447	-275543	IGHM	106235572	IG_C_gene	0.469302	0.0058354	741	IGHV1-46	Intron	57034	0.469302	0.00618288	IGHM_m1	ClusterDriven
PRAD_22193	chr3	72746970	72747471	chr3	72796121	72796622	110704	PRAD_22193	-300303	RYBP	72446918	protein_coding	0.507734	0.00215446	-25316	RP11-624D20.1	Distal	16874	0.501652	0.00265621	RYBP_m2	ClusterDriven
COAD_110124	chr19	41735192	41735693	chr19	42239112	42239613	512674	COAD_110124	159170	CEACAM5	41576273	protein_coding	0.820832	9.06e-08	-15532	CEACAM6	Intron	70707	0.821096	8.95e-08	CEACAM5_p7	Heterogeneous
STAD_74729	chr11	94539368	94539869	chr11	94272534	94273035	359861	STAD_74729	-4221	FUT4	94543840	protein_coding	0.763136	5.56e-07	-4219	PIWIL4	Distal	43901	0.77583	3.62e-07	FUT4_m4	Heterogeneous
CHOL_5596	chr1	205441012	205441513	chr1	205410140	205410641	41187	CHOL_5596	-3384	BLACAT1	205437879	lincRNA	0.685872	8e-06	-3382	BLACAT1	Intron	8316	0.68598	8e-06	BLACAT1_m1	Heterogeneous
KIRC_75013	chr16	79589704	79590205	chr16	79623601	79624102	460799	KIRC_75013	10759	MAF	79600714	protein_coding	0.640086	3.77e-05	10759	MAF	Intron	62841	0.640086	3.81e-05	MAF_p1	Heterogeneous
COAD_5322	chr1	94608102	94608603	chr1	95073658	95074159	21399	COAD_5322	-211989	SLC44A3	94820342	protein_coding	0.460719	0.00719591	15831	RP11-86H7.7	Distal	1426	0.460719	0.00765803	SLC44A3_m2	ClusterDriven
CESC_8593	chr2	70328896	70329397	chr2	70556028	70556529	66991	CESC_8593	225046	TGFA	70554193	protein_coding	0.465443	0.00641626	-23861	BRD7P6	Distal	12358	0.465443	0.00680792	TGFA_p2	ClusterDriven
BLCA_45	chr1	1024557	1025058	chr1	959937	960438	119	BLCA_45	4685	AGRN	1020123	protein_coding	0.5584	0.000508417	4685	AGRN	Intron	40	0.5584	0.000524145	AGRN_p2	Heterogeneous
SKCM_87374	chr17	72614413	72614914	chr17	70610552	70611053	483133	SKCM_87374	493644	SOX9	72121020	protein_coding	0.519202	0.00157408	-12565	RPL32P33	Intron	64543	0.518787	0.00166019	SOX9_p5	ClusterDriven
KIRP_49052	chr6	41038267	41038768	chr6	41006006	41006507	201181	KIRP_49052	699	UNC5CL	41039217	protein_coding	0.797465	1.81e-07	699	UNC5CL	Intron	27313	0.796274	1.87e-07	UNC5CL_p8	Heterogeneous
STAD_107714	chr19	17765036	17765537	chr19	17875845	17876346	507363	STAD_107714	-29541	B3GNT3	17794828	protein_coding	0.602524	0.000128894	17569	FCHO1	Intron	69873	0.602524	0.000131277	B3GNT3_m1	Heterogeneous
STAD_47271	chr7	98384274	98384775	chr7	98013586	98014087	244528	STAD_47271	173098	BHLHA15	98211427	protein_coding	0.469861	0.00575648	2059	RPS3AP26	Intron	29748	0.467407	0.00648351	BHLHA15_p4	ClusterDriven
LUSC_29163	chr3	183959225	183959726	chr3	183677013	183677514	128926	LUSC_29163	290072	ALG3	184249548	protein_coding	0.527498	0.00124677	-46860	ABCC5-AS1	Intron	17926	0.48332	0.00432055	ALG3_p4	ClusterDriven
COAD_112333	chr20	6095283	6095784	chr20	6075930	6076431	519133	COAD_112333	28010	FERMT1	6123544	protein_coding	0.577339	0.000285778	-27635	RP5-1056H1.2	Intron	75548	0.575788	0.000307576	FERMT1_p9	ClusterDriven
ACC_82604	chr19	56477885	56478386	chr19	56989254	56989755	517064	ACC_82604	886	ZNF667-AS1	56477250	lincRNA	0.847788	4.41513e-08	-69	ZNF667	Promoter	NA	0.846381	4.50327e-08
CESC_17616	chr5	54610008	54610509	chr5	53905838	53906339	166887	CESC_17616	-492389	GZMA	55102648	protein_coding	0.498398	0.00276436	-33296	CTD-2591A1.1	Distal	21289	0.498398	0.00290043	GZMA_m1	Heterogeneous
HNSC_80271	chr18	11859807	11860308	chr18	11859806	11860307	490134	HNSC_80271	-120967	IMPA2	11981025	protein_coding	0.472464	0.00539794	-2502	RP11-78A19.4	Intron	67611	0.469585	0.00613923	IMPA2_m1	ClusterDriven
BLCA_105562	chr22	45975724	45976225	chr22	46371604	46372105	548911	BLCA_105562	473737	FBLN1	45502238	protein_coding	0.52296	0.0014175	979	CR536603.1	Promoter	NA	0.52296	0.00147633
ESCA_115734	chr19	48695030	48695531	chr19	49198287	49198788	514948	ESCA_115734	-690	FUT2	48695971	protein_coding	0.728126	1.84158e-06	-688	FUT2	Promoter	NA	0.728126	1.83456e-06
BLCA_26216	chr4	3484050	3484551	chr4	3485777	3486278	134314	BLCA_26216	20990	DOK7	3463311	protein_coding	0.551672	0.000621725	20156	RP11-529E10.6	Promoter	NA	0.551672	0.000642163
COAD_60889	chr9	33752634	33753135	chr9	33752632	33753133	297314	COAD_60889	2419	PRSS3	33750466	protein_coding	0.805138	1.43e-07	2419	PRSS3	Intron	37094	0.805013	1.44e-07	PRSS3_p1	Heterogeneous
COAD_9539	chr1	204451637	204452138	chr1	204420765	204421266	40402	COAD_9539	-82169	LINC00628	204369719	lincRNA	0.489977	0.00345048	-40095	PPP1R15B	Intron	8243	0.490559	0.0035701	LINC00628_m4	ClusterDriven
COAD_65331	chr9	136857946	136858447	chr9	139752398	139752899	314261	COAD_65331	444054	NRARP	137302251	protein_coding	0.480241	0.00443806	7254	MAMDC4	3' UTR	39345	0.480241	0.00468004	NRARP_p1	ClusterDriven
STAD_89299	chr14	102927805	102928306	chr14	103394142	103394643	427325	STAD_89299	382802	CTD-2555C10.3	102545254	lincRNA	0.58976	0.000193958	5400	AMN	Promoter	NA	0.583232	0.000243514
KIRC_10700	chr2	44290859	44291360	chr2	44517998	44518499	61956	KIRC_10700	15652	SLC3A1	44275458	protein_coding	0.740173	1.22e-06	15652	SLC3A1	Intron	9343	0.740395	1.2e-06	SLC3A1_p4	Heterogeneous
COAD_47801	chr7	538158	538659	chr7	577795	578296	224156	COAD_47801	416998	ADAP1	955407	protein_coding	0.615804	8.4e-05	-12322	AC147651.2	Distal	30762	0.615804	8.54e-05	ADAP1_p2	Heterogeneous
COAD_28605	chr3	194035325	194035826	chr3	193753114	193753615	131859	COAD_28605	-191552	RP11-528A4.2	193844024	lincRNA	0.644283	3.28e-05	-31915	RP11-699L21.1	Intron	18064	0.644907	3.25e-05	RP11-528A4.2_m6	Heterogeneous
PRAD_942	chr1	10692296	10692797	chr1	10752353	10752854	3447	PRAD_942	104103	CASZ1	10796650	protein_coding	0.692342	6.39e-06	53306	RP4-734G22.3	Intron	4820	0.692342	6.41e-06	CASZ1_p2	Heterogeneous
BRCA_192031	chr19	16071086	16071587	chr19	16181896	16182397	506712	BRCA_192031	-62691	HSH2D	16134028	protein_coding	0.480762	0.00437968	4316	TPM4	Intron	69827	0.482652	0.00439559	HSH2D_m1	ClusterDriven
CESC_2710	chr1	58572623	58573124	chr1	59038295	59038796	15914	CESC_2710	4899	TACSTD2	58577773	protein_coding	0.797588	1.8e-07	4899	TACSTD2	Distal	5757	0.797588	1.79e-07	TACSTD2_p1	Heterogeneous
BLCA_61517	chr11	64843458	64843959	chr11	64610930	64611431	351482	BLCA_61517	860	CDC42BPG	64844569	protein_coding	0.773761	3.9e-07	860	CDC42BPG	Intron	45731	0.773761	3.87e-07	CDC42BPG_p3	Heterogeneous
KIRC_47609	chr9	111994788	111995289	chr9	114757068	114757569	307317	KIRC_47609	42691	RP11-4O1.2	112037730	sense_overlapping	0.457857	0.00770747	1700	RNU6-710P	Distal	38808	0.457857	0.00821245	RP11-4O1.2_p1	ClusterDriven
UCEC_261	chr1	2592669	2593170	chr1	2524108	2524609	1224	UCEC_261	40070	MMEL1	2632990	protein_coding	0.652819	2.46e-05	6429	FAM213B	3' UTR	4682	0.652819	2.49e-05	MMEL1_p2	Heterogeneous
CESC_6137	chr1	207019983	207020484	chr1	207193328	207193829	41923	CESC_6137	12522	C1orf116	207032756	protein_coding	0.729552	1.75e-06	12522	C1orf116	3' UTR	8451	0.73019	1.7e-06	C1orf116_p9	Heterogeneous
CESC_19060	chr5	151263943	151264444	chr5	150643504	150644005	183874	CESC_19060	304750	FAT2	151568944	protein_coding	0.549792	0.000656939	39572	SLC36A3	Intron	24206	0.549792	0.000678803	FAT2_p1	ClusterDriven
MESO_48934	chr11	112162989	112163490	chr11	112033712	112034213	362399	MESO_48934	877	IL18	112164117	protein_coding	0.661193	1.86e-05	877	IL18	Intron	46350	0.661193	1.87e-05	IL18_p1	Heterogeneous
STAD_71384	chr11	34623407	34623908	chr11	34644954	34645455	346620	STAD_71384	2565	EHF	34621093	protein_coding	0.739587	1.24118e-06	2565	EHF	Promoter	NA	0.737907	1.30577e-06
CESC_39032	chr14	50007464	50007965	chr14	50474182	50474683	416726	CESC_39032	-319293	POLE2	49688422	protein_coding	0.530345	0.00115078	-193	LINC01588	Promoter	NA	0.528855	0.0012469
CESC_333	chr1	6489015	6489516	chr1	6549075	6549576	2057	CESC_333	-64596	HES2	6424670	protein_coding	0.562188	0.000453534	-23069	TNFRSF25	Intron	4757	0.562188	0.000467113	HES2_m1	ClusterDriven
ACC_68821	chr16	535452	535953	chr16	585452	585953	445567	ACC_68821	7986	CAPN15	527717	protein_coding	0.559206	0.000496293	387	MIR5587	Intron	59796	0.559206	0.0005117	CAPN15_p2	Heterogeneous
COAD_62797	chr9	96866794	96867295	chr9	99629076	99629577	304534	COAD_62797	-483335	SLC35D2	96383710	protein_coding	0.550859	0.000636848	8578	ZNF782	Intron	38528	0.550859	0.000657869	SLC35D2_m3	ClusterDriven
CHOL_15710	chr3	169871435	169871936	chr3	169589223	169589724	125553	CHOL_15710	-166243	GPR160	170037929	protein_coding	0.607397	0.000110337	-1754	LRRC31	Distal	15608	0.613178	9.3e-05	GPR160_m3	Heterogeneous
PCPG_69	chr1	1162555	1163056	chr1	1097935	1098436	197	PCPG_69	-6551	RP11-465B22.8	1169357	lincRNA	0.744088	1.06e-06	-4284	MIR200B	Distal	84	0.744088	1.06e-06	RP11-465B22.8_m3	Heterogeneous
CHOL_43584	chr12	6313197	6313698	chr12	6422363	6422864	369483	CHOL_43584	3012	PLEKHG6	6310436	protein_coding	0.62592	6.04e-05	3012	PLEKHG6	Intron	47274	0.616584	8.32e-05	PLEKHG6_p2	Heterogeneous
LGG_34717	chr7	93921786	93922287	chr7	93551098	93551599	243565	LGG_34717	338	GNG11	93921699	protein_coding	0.599332	0.000142792	338	GNG11	5' UTR	29669	0.604858	0.000121849	GNG11_p1	ClusterDriven
COAD_91	chr1	1159934	1160435	chr1	1095314	1095815	193	COAD_91	23168	LINC01342	1137017	lincRNA	0.586331	0.00021607	-6905	MIR200B	Distal	58	0.586331	0.000220836	LINC01342_p4	ClusterDriven
COAD_95550	chr16	19434566	19435067	chr16	19445888	19446389	450230	COAD_95550	-33124	CTA-363E6.2	19401693	lincRNA	0.559761	0.000488079	-23153	CTA-363E6.5	Intron	61894	0.559761	0.000503169	CTA-363E6.2_m2	Heterogeneous
CHOL_38305	chr10	80191474	80191975	chr10	81951230	81951731	329187	CHOL_38305	-15985	LINC00857	80207710	lincRNA	0.593232	0.000173716	2257	Metazoa_SRP	Intron	40216	0.596514	0.000159592	LINC00857_m1	Heterogeneous
LUSC_84125	chr13	73367802	73368303	chr13	73941939	73942440	405768	LUSC_84125	-30978	RP11-309J13.1	73399031	TEC	0.466422	0.00626696	-30976	RP11-309J13.1	Distal	51710	0.468122	0.0063664	RP11-309J13.1_m8	ClusterDriven
COAD_110168	chr19	41904346	41904847	chr19	42408498	42408999	512748	COAD_110168	153620	CEACAM6	41750977	protein_coding	0.725008	2.05e-06	5500	CTD-2575K13.6	Intron	70785	0.725184	2.03e-06	CEACAM6_p4	Heterogeneous
HNSC_79654	chr17	82206180	82206681	chr17	80164056	80164557	487341	HNSC_79654	-285108	SIRT7	81921323	protein_coding	0.461808	0.00700994	6399	CCDC57	Intron	67409	0.462823	0.00726761	SIRT7_m1	ClusterDriven
STAD_62904	chr9	110214900	110215401	chr9	112977180	112977681	306992	STAD_62904	-6962	C9orf152	110208189	protein_coding	0.584121	0.000231474	-6960	C9orf152	Distal	38797	0.584121	0.000236767	C9orf152_m1	Heterogeneous
COAD_119229	chr22	42022420	42022921	chr22	42418424	42418925	547627	COAD_119229	-247082	OGFRP1	42269753	lincRNA	0.474861	0.00508201	-20703	SLC25A5P1	Intron	78769	0.474976	0.00535373	OGFRP1_m3	ClusterDriven
SKCM_45767	chr7	103280106	103280607	chr7	102920553	102921054	246184	SKCM_45767	53	DPY19L2P2	103280410	transcribed_unprocessed_pseudogene	0.695209	5.77819e-06	53	DPY19L2P2	Promoter	NA	0.692761	6.31093e-06
KIRC_78124	chr17	42894224	42894725	chr17	41046241	41046742	474869	KIRC_78124	4229	LINC00671	42898704	lincRNA	0.58383	0.000233641	-3038	RNU6-287P	Intron	66250	0.58383	0.000238979	LINC00671_p9	ClusterDriven
MESO_27733	chr6	36577316	36577817	chr6	36545093	36545594	199958	MESO_27733	-30097	STK38	36547470	protein_coding	0.539466	0.000887391	-16784	SRSF3	Distal	27198	0.539466	0.000919138	STK38_m2	Heterogeneous
CHOL_26157	chr7	1455231	1455732	chr7	1494867	1495368	224536	CHOL_26157	105339	TMEM184A	1560821	protein_coding	0.584071	0.000231811	4020	MICALL2	Intron	30785	0.583543	0.000241129	TMEM184A_p2	Heterogeneous
CHOL_61449	chr19	41887708	41888209	chr19	42391779	42392280	512743	CHOL_61449	136982	CEACAM6	41750977	protein_coding	0.625542	6.11e-05	4798	ARHGEF1	Intron	70784	0.629659	5.41e-05	CEACAM6_p3	Heterogeneous
CESC_17728	chr5	61304525	61305026	chr5	60600352	60600853	168387	CESC_17728	-39847	CTC-436P18.3	61264929	lincRNA	0.505429	0.00229393	-27495	ZSWIM6	Distal	23319	0.505429	0.00239888	CTC-436P18.3_m2	Heterogeneous
BRCA_176551	chr17	40448646	40449147	chr17	38604898	38605399	473751	BRCA_176551	5436	IGFBP4	40443461	protein_coding	0.600042	0.000139609	5436	IGFBP4	Intron	63688	0.607977	0.000110144	IGFBP4_p1	Heterogeneous
PRAD_1719	chr1	19872176	19872677	chr1	20198669	20199170	6013	PRAD_1719	107989	PLA2G2A	19980416	protein_coding	0.457127	0.0078426	-10084	OTUD3	Distal	5024	0.457127	0.00835936	PLA2G2A_p1	ClusterDriven
CESC_45703	chr17	40491518	40492019	chr17	38647770	38648271	473797	CESC_45703	9828	TNS4	40501597	protein_coding	0.682493	8.98e-06	9828	TNS4	Intron	65798	0.681916	9.19e-06	TNS4_p9	Heterogeneous
COAD_31246	chr4	75248729	75249230	chr4	76173939	76174440	144201	COAD_31246	315885	PARM1	74933095	protein_coding	0.492265	0.00324969	54113	RP11-598G2.1	Distal	18939	0.492265	0.00341394	PARM1_p1	ClusterDriven
PRAD_37279	chr6	7060703	7061204	chr6	7060936	7061437	191660	PRAD_37279	-480621	DSP	7541575	protein_coding	0.49091	0.00336769	-46641	RREB1	Distal	24606	0.49091	0.00353714	DSP_m2	ClusterDriven
LUSC_114102	chr22	31243301	31243802	chr22	31639287	31639788	544295	LUSC_114102	-102945	PLA2G3	31140607	protein_coding	0.460702	0.00719893	-13378	Y_RNA	Intron	79333	0.460702	0.00766162	PLA2G3_m2	ClusterDriven
STAD_2342	chr1	27192631	27193132	chr1	27519122	27519623	8258	STAD_2342	329744	SFN	26863138	protein_coding	0.468542	0.00594509	8591	CHCHD3P3	Distal	612	0.468542	0.00630147	SFN_p4	ClusterDriven
COAD_23015	chr3	37986295	37986796	chr3	38027786	38028287	103218	COAD_23015	-1513	VILL	37988059	protein_coding	0.57208	0.000336257	-1511	VILL	Distal	14364	0.569693	0.000371557	VILL_m2	ClusterDriven
LIHC_101047	chr17	40447131	40447632	chr17	38603383	38603884	473749	LIHC_101047	3921	IGFBP4	40443461	protein_coding	0.618031	7.82e-05	3921	IGFBP4	Intron	63686	0.621505	7.09e-05	IGFBP4_p1	Heterogeneous
CHOL_19243	chr4	183797858	183798359	chr4	184719011	184719512	157488	CHOL_19243	-55322	STOX2	183853431	protein_coding	0.560255	0.000480861	-55320	STOX2	Distal	19437	0.560255	0.00049547	STOX2_m2	Heterogeneous
HNSC_44512	chr8	79914253	79914754	chr8	80826488	80826989	273308	HNSC_44512	316728	TPD52	80231232	protein_coding	0.538378	0.000915783	-42743	RP11-26J3.1	Distal	35839	0.484749	0.00416388	TPD52_p2	ClusterDriven
CESC_20803	chr6	35486033	35486534	chr6	35453810	35454311	199601	CESC_20803	10792	TEAD3	35497076	protein_coding	0.733107	1.55e-06	10792	TEAD3	Intron	27110	0.733107	1.54e-06	TEAD3_p6	Heterogeneous
TGCT_61504	chr17	49210391	49210892	chr17	47287753	47288254	476989	TGCT_61504	-68	GNGT2	49210574	protein_coding	0.467183	0.00614839	-66	GNGT2	Promoter	NA	0.474656	0.00539785
LUSC_29727	chr3	186588571	186589072	chr3	186306360	186306861	129908	LUSC_29727	-171871	PSMD10P2	186760693	transcribed_processed_pseudogene	0.539268	0.000892284	-18277	TBCCD1	Intron	15933	0.538849	0.000935804	PSMD10P2_m2	Heterogeneous
UCEC_8613	chr1	197485680	197486181	chr1	197454810	197455311	37974	UCEC_8613	-285389	ZBTB41	197200542	protein_coding	0.51908	0.00157969	-38460	RP11-75C23.1	Distal	8033	0.519163	0.00164276	ZBTB41_m2	ClusterDriven
COAD_110199	chr19	42191842	42192343	chr19	42695994	42696495	512841	COAD_110199	-485117	CEACAM7	41706976	protein_coding	0.663961	1.69e-05	4492	POU2F2	Intron	73123	0.664265	1.68e-05	CEACAM7_m11	Heterogeneous
KIRP_41450	chr5	83470884	83471385	chr5	82766703	82767204	172233	KIRP_41450	-330	VCAN	83471465	protein_coding	0.493473	0.00314893	-328	VCAN	Promoter	NA	0.493473	0.00330575
COAD_111604	chr19	54468371	54468872	chr19	54979560	54980060	516597	COAD_111604	4642	CDC42EP5	54473264	protein_coding	0.667141	1.51e-05	4642	CDC42EP5	Intron	74020	0.667489	1.51e-05	CDC42EP5_p6	Heterogeneous
BRCA_176080	chr17	39960597	39961098	chr17	38116850	38117351	473276	BRCA_176080	-40994	GSDMB	39919854	protein_coding	0.517537	0.0016481	-2123	GSDMA	Distal	65720	0.478797	0.00485574	GSDMB_m1	ClusterDriven
CHOL_17982	chr4	76235748	76236249	chr4	77156901	77157402	144363	CHOL_17982	-199101	SHROOM3	76435100	protein_coding	0.45774	0.00772904	-15720	FAM47E-STBD1	Promoter	NA	0.45774	0.00823587
COAD_97210	chr16	68386547	68387048	chr16	68420450	68420951	458505	COAD_97210	-16536	RP11-71L14.3	68370262	TEC	0.553888	0.000582289	-16534	RP11-71L14.3	Intron	62658	0.553181	0.000613741	RP11-71L14.3_m2	ClusterDriven
KIRP_28543	chr3	126540299	126540800	chr3	126259142	126259643	117652	KIRP_28543	273754	RP11-71E19.1	126266796	lincRNA	0.450405	0.00919829	16267	CHST13	Intron	15156	0.450405	0.00985786	RP11-71E19.1_p9	ClusterDriven
PRAD_891	chr1	10635896	10636397	chr1	10695953	10696454	3393	PRAD_891	160503	CASZ1	10796650	protein_coding	0.699266	5.03e-06	-3092	RP4-734G22.3	Distal	4818	0.699266	5.03e-06	CASZ1_p1	Heterogeneous
LUAD_23657	chr2	219110532	219111033	chr2	219975254	219975755	90950	LUAD_23657	-50316	IHH	219060467	protein_coding	0.715012	2.9e-06	8349	RN7SL764P	Intron	13608	0.715012	2.89e-06	IHH_m6	Heterogeneous
ESCA_42956	chr6	36742993	36743494	chr6	36710770	36711271	200032	ESCA_42956	-406359	C6orf222	36336885	protein_coding	0.738066	1.3e-06	6194	RP3-431A14.4	Intron	27184	0.738066	1.3e-06	C6orf222_m10	Heterogeneous
COAD_42234	chr6	30162408	30162909	chr6	30130185	30130686	197778	COAD_42234	-547	TRIM15	30163206	protein_coding	0.900296	1.4266e-08	-545	TRIM15	Promoter	NA	0.900296	1.48157e-08
CHOL_14512	chr3	124664745	124665246	chr3	124383592	124384093	117099	CHOL_14512	32040	AC080008.1	124697036	miRNA	0.482439	0.00419563	32040	AC080008.1	Intron	17120	0.482439	0.00442012	AC080008.1_p1	ClusterDriven
STAD_36545	chr5	176546234	176546735	chr5	175973235	175973736	188324	STAD_36545	3974	CDHR2	176542511	protein_coding	0.695418	5.74e-06	1241	RN7SL684P	Intron	22690	0.695418	5.75e-06	CDHR2_p1	Heterogeneous
KIRC_83144	chr19	3403897	3404398	chr19	3403895	3404396	502426	KIRC_83144	44585	NFIC	3359563	protein_coding	0.578182	0.000278511	32753	AC005514.2	Intron	69404	0.574681	0.000318321	NFIC_p1	Heterogeneous
BLCA_1864	chr1	26356162	26356663	chr1	26682653	26683154	7972	BLCA_1864	-2283	AIM1L	26354130	protein_coding	0.667144	1.51e-05	-2281	AIM1L	Distal	5190	0.667144	1.53e-05	AIM1L_m1	Heterogeneous
KIRP_123647	chr19	5850109	5850610	chr19	5850120	5850621	503362	KIRP_123647	1114	FUT3	5851474	protein_coding	0.67315	1.23544e-05	1114	FUT3	Promoter	NA	0.67315	1.24136e-05
BLCA_97394	chr19	41649766	41650267	chr19	42153691	42154192	512627	BLCA_97394	-100960	CEACAM6	41750977	protein_coding	0.743153	1.1e-06	-2657	AC005794.1	Distal	70778	0.743182	1.09e-06	CEACAM6_m5	Heterogeneous
CHOL_62211	chr19	50214530	50215031	chr19	50717787	50718288	515537	CHOL_62211	299909	ASPDH	50514690	protein_coding	-0.47478	0.00547303	26595	MYH14	Intron	73524	-0.474465	0.00583792	ASPDH_p1	ClusterDriven
ESCA_121011	chr21	36126613	36127114	chr21	37498911	37499412	537249	ESCA_121011	-8048	CBR3	36134912	protein_coding	0.538663	0.000907952	-222	AP000688.14	Promoter	NA	0.538663	0.000940745
LGG_12706	chr2	192194760	192195261	chr2	193059486	193059987	86379	LGG_12706	698	TMEFF2	192195709	protein_coding	0.722319	2.24718e-06	698	TMEFF2	Promoter	NA	0.722413	2.23516e-06
BLCA_61730	chr11	65787317	65787818	chr11	65554788	65555289	351989	BLCA_61730	546	OVOL1	65787022	protein_coding	0.653229	2.43e-05	546	OVOL1	Intron	43511	0.653229	2.46e-05	OVOL1_p1	Heterogeneous
BLCA_63602	chr11	118286958	118287459	chr11	118157673	118158174	363888	BLCA_63602	210197	TMPRSS4	118077012	protein_coding	0.678168	1.04e-05	-17334	CD3E	Distal	44274	0.678168	1.05e-05	TMPRSS4_p9	Heterogeneous
BRCA_120669	chr10	74823607	74824108	chr10	76583365	76583866	327642	BRCA_120669	-1724	KAT6B	74825582	protein_coding	0.505344	0.00229907	-1722	KAT6B	Distal	40140	0.493342	0.00331735	KAT6B_m3	ClusterDriven
PCPG_6073	chr1	204584153	204584654	chr1	204553281	204553782	40527	PCPG_6073	101329	LRRN2	204685733	protein_coding	0.523042	0.00141446	-18629	RP11-430C7.4	Distal	8266	0.517179	0.00173563	LRRN2_p4	Heterogeneous
KIRP_38119	chr4	186148289	186148790	chr4	187069443	187069944	158180	KIRP_38119	-9356	RP11-173M11.2	186157896	processed_pseudogene	0.745313	1.02018e-06	-9354	RP11-173M11.2	Promoter	NA	0.745313	1.01326e-06
LIHC_110604	chr19	45881851	45882352	chr19	46385109	46385610	513978	LIHC_110604	18113	FOXA3	45863989	protein_coding	0.786689	2.56e-07	4068	IRF2BP1	Distal	71034	0.788601	2.39e-07	FOXA3_p3	Heterogeneous
CESC_22283	chr6	150269720	150270221	chr6	150590856	150591357	219502	CESC_22283	-244439	RAET1L	150025532	protein_coding	0.518453	0.00160716	56792	RNU4-7P	Distal	28186	0.5184	0.00167786	RAET1L_m6	ClusterDriven
BRCA_13074	chr1	165162819	165163320	chr1	165132056	165132557	31452	BRCA_13074	482985	RP11-477H21.2	164680085	sense_intronic	0.48144	0.00430485	-47555	RP11-38C18.2	Distal	3068	0.474059	0.00547987	RP11-477H21.2_p3	ClusterDriven
COAD_86998	chr13	112995636	112996137	chr13	113649950	113650451	411603	COAD_86998	-27063	MCF2L-AS1	112968824	antisense	0.511261	0.00195782	-12889	RP11-120K24.4	Intron	52848	0.511743	0.0020179	MCF2L-AS1_m4	ClusterDriven
ACC_82427	chr19	54186998	54187499	chr19	54690880	54691381	516515	ACC_82427	286015	CDC42EP5	54473264	protein_coding	0.453903	0.00846912	2633	MBOAT7	Exon	74014	0.454501	0.00891469	CDC42EP5_p2	ClusterDriven
COAD_47803	chr7	539654	540155	chr7	579291	579792	224158	COAD_47803	415502	ADAP1	955407	protein_coding	0.552134	0.000613167	-10826	AC147651.2	Distal	30764	0.552134	0.000633225	ADAP1_p2	ClusterDriven
PRAD_109154	chr22	36203404	36203905	chr22	36599450	36599951	545395	PRAD_109154	1185	APOL4	36204840	protein_coding	0.608755	0.000105566	1185	APOL4	Intron	79380	0.606762	0.000114539	APOL4_p1	Heterogeneous
KIRC_68273	chr14	103073053	103073554	chr14	103539390	103539891	427381	KIRC_68273	150648	AMN	102922656	protein_coding	0.675749	1.13e-05	-15840	CDC42BPB	Distal	55187	0.675749	1.14e-05	AMN_p6	Heterogeneous
ACC_81722	chr19	47509859	47510360	chr19	48013116	48013617	514556	ACC_81722	5130	NAPA	47515240	protein_coding	0.55103	0.000633663	5130	NAPA	Intron	73391	0.55103	0.000654671	NAPA_p4	Heterogeneous
STAD_73451	chr11	68014593	68015094	chr11	67782063	67782564	353036	STAD_73451	6266	ALDH3B1	68008578	protein_coding	0.626196	5.97898e-05	6266	ALDH3B1	Promoter	NA	0.624735	6.36926e-05
COAD_42208	chr6	30097825	30098326	chr6	30065602	30066103	197744	COAD_42208	-7164	TRIM31-AS1	30105240	antisense	0.806252	1.39e-07	-7162	TRIM31-AS1	Distal	24912	0.806252	1.39e-07	TRIM31-AS1_m6	Heterogeneous
STAD_99046	chr17	37744885	37745386	chr17	36104876	36105377	471820	STAD_99046	111	HNF1B	37745247	protein_coding	0.888074	1.69e-08	111	HNF1B	5' UTR	65569	0.885276	1.83e-08	HNF1B_p7	Heterogeneous
CHOL_44639	chr12	50548781	50549282	chr12	50942564	50943065	379361	CHOL_44639	445213	GPD1	50103819	protein_coding	0.50617	0.00224781	44047	DIP2B	Intron	47967	0.50617	0.00235076	GPD1_p5	ClusterDriven
PRAD_107502	chr21	41504742	41505243	chr21	42876669	42877170	538628	PRAD_107502	76326	AP006748.1	41581319	lincRNA	0.645188	3.18e-05	26123	TMPRSS2	Intron	77618	0.651275	2.62e-05	AP006748.1_p17	ClusterDriven
CHOL_3544	chr1	153533061	153533562	chr1	153505537	153506038	27638	CHOL_3544	-291	BX470102.3	153533603	antisense	0.717119	2.69611e-06	-289	BX470102.3	Promoter	NA	0.719535	2.47271e-06
COAD_23540	chr3	46943698	46944199	chr3	46985188	46985689	105219	COAD_23540	-250245	ALS2CL	46693704	protein_coding	0.48979	0.00346741	-25012	RP11-427P5.3	Intron	16532	0.48979	0.00364273	ALS2CL_m3	ClusterDriven
UCEC_90983	chr18	13427318	13427819	chr18	13427317	13427818	490568	UCEC_90983	-89	LDLRAD4-AS1	13427480	antisense	0.543188	0.000796725	-87	LDLRAD4-AS1	Promoter	NA	0.543188	0.000825195
CESC_30893	chr10	88851578	88852079	chr10	90611335	90611836	330471	CESC_30893	-11	ANKRD22	88851818	protein_coding	0.715284	2.87791e-06	-9	ANKRD22	Promoter	NA	0.715284	2.86616e-06
COAD_111017	chr19	48694386	48694887	chr19	49197643	49198144	514947	COAD_111017	-1334	FUT2	48695971	protein_coding	0.747946	9.33e-07	-1332	FUT2	Distal	71112	0.747946	9.26e-07	FUT2_m8	Heterogeneous
COAD_119384	chr22	43126757	43127258	chr22	43522763	43523264	548116	COAD_119384	-24506	TSPO	43151514	protein_coding	0.540192	0.000868967	16260	BIK	Intron	78806	0.55048	0.000665226	TSPO_m2	Heterogeneous
ESCA_93775	chr14	102552002	102552503	chr14	103018339	103018840	427229	ESCA_93775	6999	CTD-2555C10.3	102545254	lincRNA	0.737897	1.31e-06	6999	CTD-2555C10.3	Intron	55167	0.737897	1.31e-06	CTD-2555C10.3_p1	Heterogeneous
TGCT_22759	chr5	157596426	157596927	chr5	157023434	157023935	184897	TGCT_22759	453744	ITK	157142933	protein_coding	0.486435	0.00378848	8960	AC008694.2	Distal	22364	0.486435	0.00398239	ITK_p4	ClusterDriven
COAD_63377	chr9	110202203	110202704	chr9	112964483	112964984	306983	COAD_63377	5735	C9orf152	110208189	protein_coding	0.683507	8.68e-06	5735	C9orf152	Intron	38790	0.683507	8.69e-06	C9orf152_p9	Heterogeneous
COAD_115605	chr20	62411593	62412094	chr20	60986649	60987150	532488	COAD_115605	-15983	RP5-908M14.5	62427827	antisense	0.57088	0.000348699	-4557	CABLES2	Intron	75187	0.558335	0.000525155	RP5-908M14.5_m1	ClusterDriven
BRCA_176816	chr17	41519260	41519761	chr17	39675512	39676013	474234	BRCA_176816	3018	KRT15	41522529	protein_coding	0.703333	4.37e-06	-2292	MIR6510	5' UTR	65957	0.704834	4.14e-06	KRT15_p10	Heterogeneous
COAD_78050	chr12	12403538	12404039	chr12	12556472	12556973	371164	COAD_78050	353945	BCL2L14	12049844	protein_coding	0.565074	0.000416023	46710	LOH12CR1	Intron	47592	0.566274	0.000412565	BCL2L14_p9	ClusterDriven
COAD_103505	chr17	75086772	75087273	chr17	73082867	73083368	484002	COAD_103505	-438057	LLGL2	75525080	protein_coding	0.567551	0.000385961	-702	SLC16A5	Promoter	NA	0.568717	0.000382799
CESC_40310	chr14	104100952	104101453	chr14	104567289	104567790	427792	CESC_40310	-16202	MIR203A	104117405	miRNA	0.484408	0.00399089	15524	ASPG	Intron	55284	0.484408	0.00420025	MIR203A_m1	ClusterDriven
CESC_5812	chr1	202812500	202813001	chr1	202781628	202782129	39439	CESC_5812	-3281	KDM5B	202809470	protein_coding	0.621574	6.96e-05	1797	PCAT6	Distal	8165	0.6153	8.67e-05	KDM5B_m1	Heterogeneous
CESC_11330	chr3	14016874	14017375	chr3	14058374	14058875	99485	CESC_11330	79869	TPRXL	13937256	protein_coding	0.709533	3.51555e-06	72746	VN1R21P	Promoter	NA	0.709516	3.51125e-06
PCPG_86751	chrX	102651109	102651610	chrX	101906037	101906538	557754	PCPG_86751	-6	GPRASP1	102651366	protein_coding	0.657171	2.127e-05	-4	GPRASP1	Promoter	NA	0.657171	2.14485e-05
CESC_40793	chr15	41849825	41850326	chr15	42142023	42142524	431871	CESC_40793	423587	TMEM87A	42273663	protein_coding	0.464913	0.00649882	1953	RNA5SP393	Exon	58752	0.464913	0.00689938	TMEM87A_p2	ClusterDriven
BLCA_20573	chr3	46943098	46943599	chr3	46984588	46985089	105218	BLCA_20573	-249645	ALS2CL	46693704	protein_coding	0.47588	0.00495297	-24412	RP11-427P5.3	Intron	16531	0.47588	0.00523143	ALS2CL_m3	ClusterDriven
COAD_92061	chr15	59283853	59284354	chr15	59576052	59576553	435007	COAD_92061	179026	CCNB2	59105078	protein_coding	0.478381	0.00465132	-12940	RP11-429D19.1	Intron	57704	0.478381	0.00490752	CCNB2_p4	ClusterDriven
COAD_110142	chr19	41773606	41774107	chr19	42277511	42278012	512700	COAD_110142	13036	AC011513.4	41786893	antisense	0.596414	0.000156809	13036	AC011513.4	Intron	73136	0.599998	0.000142436	AC011513.4_p9	Heterogeneous
MESO_28557	chr6	71411903	71412404	chr6	72121606	72122107	206101	MESO_28557	-35109	MIR30C2	71377045	miRNA	0.581346	0.00025259	5282	RP3-331H24.5	Intron	27650	0.581346	0.000258463	MIR30C2_m1	Heterogeneous
GBM_31238	chr7	22565160	22565661	chr7	22604779	22605280	229238	GBM_31238	448719	FAM126A	23014130	protein_coding	0.539531	0.000885773	2074	AC002480.3	Intron	30994	0.539301	0.000923515	FAM126A_p2	Heterogeneous
LUSC_84126	chr13	73368541	73369042	chr13	73942678	73943179	405769	LUSC_84126	-30239	RP11-309J13.1	73399031	TEC	0.514899	0.00177193	-30237	RP11-309J13.1	Distal	51711	0.517724	0.00170972	RP11-309J13.1_m8	ClusterDriven
COAD_40427	chr6	2258995	2259496	chr6	2259229	2259730	190189	COAD_40427	-13554	GMDS	2245692	protein_coding	0.718922	2.53e-06	13498	GMDS-AS1	Intron	26460	0.720427	2.4e-06	GMDS_m1	Heterogeneous
KIRP_105012	chr15	59611574	59612075	chr15	59903773	59904274	435101	KIRP_105012	16950	GCNT3	59594875	protein_coding	0.725272	2.03041e-06	16950	GCNT3	Promoter	NA	0.725272	2.02315e-06
CHOL_22830	chr6	3813095	3813596	chr6	3813329	3813830	190811	CHOL_22830	62235	RP11-420L9.5	3751111	antisense	0.491699	0.00329844	-18585	RP11-420L9.4	Distal	24577	0.491699	0.00346518	RP11-420L9.5_p2	ClusterDriven
THCA_53169	chr10	114507391	114507892	chr10	116267150	116267651	335560	THCA_53169	-333422	CCDC186	114174220	protein_coding	0.483825	0.00404996	-5293	RP11-317F20.2	Intron	42051	0.483825	0.00426412	CCDC186_m1	ClusterDriven
STAD_77178	chr12	13241803	13242304	chr12	13394737	13395238	371584	STAD_77178	145113	LINC01559	13387167	lincRNA	0.730274	1.71e-06	45338	EMP1	Distal	49630	0.732913	1.55e-06	LINC01559_p5	Heterogeneous
PRAD_107519	chr21	41527111	41527612	chr21	42899038	42899539	538645	PRAD_107519	53957	AP006748.1	41581319	lincRNA	0.694649	5.9e-06	3754	TMPRSS2	Intron	77627	0.70083	4.77e-06	AP006748.1_p20	Heterogeneous
LGG_51589	chr11	120325002	120325503	chr11	120195711	120196212	364536	LGG_51589	124	TMEM136	120325129	protein_coding	0.773181	3.9817e-07	124	TMEM136	Promoter	NA	0.773181	3.94788e-07
BRCA_176550	chr17	40448136	40448637	chr17	38604388	38604889	473750	BRCA_176550	4926	IGFBP4	40443461	protein_coding	0.658612	2.02e-05	4926	IGFBP4	Intron	63687	0.675081	1.16e-05	IGFBP4_p1	Heterogeneous
COAD_9083	chr1	200896021	200896522	chr1	200865149	200865650	38627	COAD_9083	5224	C1orf106	200891048	protein_coding	0.725206	2.03e-06	5224	C1orf106	Intron	3681	0.726383	1.95e-06	C1orf106_p2	Heterogeneous
KIRP_95298	chr12	120599043	120599544	chr12	121036846	121037347	394622	KIRP_95298	-126441	ACADS	120725735	protein_coding	0.518516	0.00160441	-4744	RPL11P5	Distal	48923	0.518516	0.00167274	ACADS_m5	ClusterDriven
STAD_108361	chr19	33305211	33305712	chr19	33796117	33796618	510049	STAD_108361	426	CTD-2540B15.9	33305036	lincRNA	0.526821	0.00127136	426	CTD-2540B15.9	Intron	70333	0.526522	0.00133307	CTD-2540B15.9_p1	ClusterDriven
CESC_1888	chr1	34759352	34759853	chr1	35224953	35225454	10145	CESC_1888	-138	GJB4	34759741	protein_coding	0.78083	3.07808e-07	-136	GJB4	Promoter	NA	0.78083	3.0689e-07
BRCA_183167	chr17	78995051	78995552	chr17	76991133	76991634	485892	BRCA_183167	14565	CANT1	79009867	protein_coding	0.707772	3.73769e-06	14565	CANT1	Promoter	NA	0.695009	5.83214e-06
LUSC_28688	chr3	182739063	182739564	chr3	182456851	182457352	128346	LUSC_28688	-54186	ATP11B	182793500	protein_coding	0.637926	4.05e-05	1534	RP11-646E18.4	Distal	15749	0.616719	8.29e-05	ATP11B_m1	Heterogeneous
CESC_41	chr1	1074480	1074981	chr1	1009860	1010361	145	CESC_41	-424	RNF223	1074307	protein_coding	0.748019	9.30376e-07	-422	RNF223	Promoter	NA	0.748019	9.2389e-07
PRAD_43708	chr7	5418527	5419028	chr7	5458158	5458659	225689	PRAD_43708	6636	TNRC18	5425414	protein_coding	0.456333	0.00799188	-1047	AC093620.5	Intron	30829	0.452584	0.0093403	TNRC18_p1	ClusterDriven
STAD_96719	chr16	88488705	88489206	chr16	88555113	88555614	463204	STAD_96719	35639	ZFPM1	88453317	protein_coding	0.639443	3.85e-05	20038	MIR5189	Intron	61395	0.639443	3.9e-05	ZFPM1_p5	Heterogeneous
CESC_15070	chr3	193843355	193843856	chr3	193561144	193561645	131763	CESC_15070	418	RP11-528A4.2	193844024	lincRNA	0.633976	4.62e-05	418	RP11-528A4.2	Intron	18056	0.640343	3.78e-05	RP11-528A4.2_p4	Heterogeneous
ACC_59722	chr12	104456584	104457085	chr12	104850362	104850863	390564	ACC_59722	1540	CHST11	104455295	protein_coding	0.580878	0.000256262	1540	CHST11	Promoter	NA	0.580878	0.000262233
BLCA_105529	chr22	45626259	45626760	chr22	46022139	46022640	548781	BLCA_105529	-1878	RNU6-1161P	45624632	snRNA	0.619638	7.42e-05	-1876	RNU6-1161P	Distal	79670	0.619638	7.53e-05	RNU6-1161P_m1	Heterogeneous
PRAD_38688	chr6	31877493	31877994	chr6	31845270	31845771	198409	PRAD_38688	1302	SLC44A4	31879046	protein_coding	0.848803	4.31e-08	1302	SLC44A4	Intron	26984	0.848803	4.3e-08	SLC44A4_p2	Heterogeneous
BRCA_95501	chr8	38509556	38510057	chr8	38367074	38367575	265138	BRCA_95501	-240564	PPAPDC1B	38269243	protein_coding	0.513041	0.00186478	18855	C8orf86	Distal	35486	0.452857	0.00927935	PPAPDC1B_m2	ClusterDriven
CESC_1478	chr1	26862821	26863322	chr1	27189312	27189813	8112	CESC_1478	-66	SFN	26863138	protein_coding	0.827234	7.49831e-08	-64	SFN	Promoter	NA	0.827234	7.54885e-08
CESC_5001	chr1	167447459	167447960	chr1	167416696	167417197	31996	CESC_5001	-357079	GPA33	167090631	protein_coding	0.447966	0.00973371	10951	RP11-104L21.2	Intron	7717	0.461833	0.00745	GPA33_m11	ClusterDriven
COAD_113324	chr20	32112794	32113295	chr20	30700597	30701098	523633	COAD_113324	94746	PLAGL2	32207791	protein_coding	0.498825	0.00273291	-3124	RP5-836N17.4	Intron	75814	0.479686	0.00474662	PLAGL2_p2	ClusterDriven
CHOL_52854	chr16	57480182	57480683	chr16	57514094	57514595	456789	CHOL_52854	6894	DOK4	57487327	protein_coding	0.803464	1.50896e-07	6894	DOK4	Promoter	NA	0.803464	1.50579e-07
PRAD_24210	chr3	149282812	149283313	chr3	149000599	149001100	122130	PRAD_24210	-1719	RP11-206M11.7	149284782	antisense	0.698332	5.2e-06	-1717	RP11-206M11.7	Distal	15470	0.692324	6.41e-06	RP11-206M11.7_m7	ClusterDriven
KIRP_112770	chr16	89687638	89688139	chr16	89754046	89754547	463688	KIRP_112770	-1320	RP11-368I7.4	89686569	lincRNA	0.535456	0.00099488	-1318	RP11-368I7.4	Intron	62994	0.535456	0.00103188	RP11-368I7.4_m1	ClusterDriven
COAD_10554	chr1	223654585	223655086	chr1	223842287	223842788	45814	COAD_10554	10898	CAPN8	223665734	protein_coding	0.669267	1.41283e-05	-10451	SNRPEP10	Promoter	NA	0.6738	1.21482e-05
UCEC_96251	chr19	49165005	49165506	chr19	49668262	49668763	515162	UCEC_96251	7515	TRPM4	49157741	protein_coding	0.559369	0.000493826	7515	TRPM4	Intron	71139	0.559369	0.000509209	TRPM4_p2	Heterogeneous
CESC_2711	chr1	58573727	58574228	chr1	59039399	59039900	15915	CESC_2711	3795	TACSTD2	58577773	protein_coding	0.743459	1.09e-06	3795	TACSTD2	Distal	5758	0.743459	1.08e-06	TACSTD2_p1	Heterogeneous
LGG_53869	chr12	55738280	55738781	chr12	56132064	56132565	381021	LGG_53869	-413725	MYL6B	56152256	protein_coding	0.549206	0.000668343	-4747	GDF11	Distal	48226	0.549206	0.000690661	MYL6B_m1	Heterogeneous
PRAD_56892	chr9	98172564	98173065	chr9	100934846	100935347	304870	PRAD_56892	116076	NANS	98056739	protein_coding	0.555233	0.000559068	19825	CORO2A	Promoter	NA	0.555233	0.000577267
COAD_24319	chr3	58667635	58668136	chr3	58653362	58653863	108136	COAD_24319	-1038	FAM3D	58666848	protein_coding	0.716725	2.73e-06	-1036	FAM3D	Distal	16790	0.718453	2.57e-06	FAM3D_m1	Heterogeneous
STAD_72679	chr11	64888345	64888846	chr11	64655817	64656318	351526	STAD_72679	4853	AP001187.9	64893449	lincRNA	0.753279	7.81205e-07	-298	EHD1	Promoter	NA	0.753279	7.73788e-07
LGG_40611	chr9	14343982	14344483	chr9	14343981	14344482	294886	LGG_40611	27148	RP11-120J1.1	14317085	antisense	0.743706	1.08e-06	27148	RP11-120J1.1	Intron	36999	0.743706	1.07e-06	RP11-120J1.1_p1	Heterogeneous
STAD_63792	chr9	128148965	128149466	chr9	130911244	130911745	311155	STAD_63792	145	LCN2	128149071	protein_coding	0.712293	3.19e-06	145	LCN2	5' UTR	37799	0.712293	3.18e-06	LCN2_p1	Heterogeneous
CHOL_50248	chr15	59456062	59456563	chr15	59748261	59748762	435064	CHOL_50248	351235	CCNB2	59105078	protein_coding	0.510502	0.00199897	47408	Y_RNA	Intron	57705	0.510502	0.00208845	CCNB2_p5	ClusterDriven
LUAD_69895	chr8	141058053	141058554	chr8	142068152	142068653	290749	LUAD_69895	3014	RP11-128L5.1	141055290	lincRNA	0.587894	0.000205666	3014	RP11-128L5.1	Intron	34626	0.576433	0.000301456	RP11-128L5.1_p1	Heterogeneous
COAD_72353	chr11	19072425	19072926	chr11	19093972	19094473	344482	COAD_72353	168944	E2F8	19241620	protein_coding	0.545948	0.000735355	-11993	MRGPRX2	Distal	45180	0.540514	0.000892052	E2F8_p1	Heterogeneous
STAD_73208	chr11	67311787	67312288	chr11	67079258	67079759	352665	STAD_73208	369162	ALDH3B2	67681200	protein_coding	0.584154	0.000231235	2032	AP001885.1	3' UTR	45844	0.577904	0.000287996	ALDH3B2_p5	Heterogeneous
LUSC_52663	chr7	99224411	99224912	chr7	98822034	98822535	244783	LUSC_52663	455336	CYP3A5	99679998	protein_coding	0.513146	0.00185978	-14130	MYH16	Distal	31991	0.509324	0.00215629	CYP3A5_p2	ClusterDriven
THCA_69537	chr15	40776672	40777173	chr15	41068870	41069371	431572	THCA_69537	97366	RHOV	40874289	protein_coding	0.541881	0.000827748	6843	C15orf62	Promoter	NA	0.541881	0.000857313
ACC_7954	chr2	27915116	27915617	chr2	28137983	28138484	58413	ACC_7954	-24269	RBKS	27891098	protein_coding	0.593968	0.000169689	-18170	RP11-674I16.1	Intron	12021	0.603377	0.000127702	RBKS_m1	ClusterDriven
BLCA_60548	chr11	34624613	34625114	chr11	34646160	34646661	346622	BLCA_60548	3771	EHF	34621093	protein_coding	0.808543	1.29e-07	3771	EHF	Intron	42952	0.808231	1.31e-07	EHF_p2	Heterogeneous
BRCA_95451	chr8	38466860	38467361	chr8	38324378	38324879	265090	BRCA_95451	1723	FGFR1	38468834	protein_coding	0.733155	1.54529e-06	1723	FGFR1	Promoter	NA	0.720257	2.41052e-06
STAD_99901	chr17	41519787	41520288	chr17	39676039	39676540	474235	STAD_99901	2491	KRT15	41522529	protein_coding	0.659022	2e-05	2491	KRT15	5' UTR	65958	0.660079	1.94e-05	KRT15_p10	Heterogeneous
PRAD_3620	chr1	45446483	45446984	chr1	45912155	45912656	13226	PRAD_3620	44432	TESK2	45491166	protein_coding	0.603209	0.000126125	31714	RP11-291L19.1	Intron	5515	0.603209	0.000128394	TESK2_p7	ClusterDriven
CESC_45671	chr17	40176716	40177217	chr17	38332969	38333470	473548	CESC_45671	-43	RAPGEFL1	40177010	protein_coding	0.751207	8.36714e-07	-41	RAPGEFL1	Promoter	NA	0.747836	9.29074e-07
CHOL_38306	chr10	80196486	80196987	chr10	81956242	81956743	329188	CHOL_38306	-10973	LINC00857	80207710	lincRNA	0.590766	0.000187983	-2753	Metazoa_SRP	Intron	40217	0.593245	0.000177228	LINC00857_m2	Heterogeneous
PCPG_81115	chr20	25280019	25280520	chr20	25260655	25261156	523040	PCPG_81115	348430	RP4-568C11.4	24931840	lincRNA	0.455608	0.0081343	5318	RP5-965G21.6	Exon	74554	0.459085	0.007971	RP4-568C11.4_p8	ClusterDriven
CESC_18560	chr5	135140814	135141315	chr5	134476504	134477005	179595	CESC_18560	267262	TXNDC15	134873803	protein_coding	-0.464914	0.00697035	-9814	CTC-276P9.3	Intron	21811	-0.464914	0.00741196	TXNDC15_p2	ClusterDriven
LUSC_76548	chr12	537602	538103	chr12	646768	647269	367760	LUSC_76548	77489	B4GALNT3	460364	protein_coding	0.712841	3.13e-06	48633	RP5-1154L15.2	Intron	47184	0.712841	3.12e-06	B4GALNT3_p5	Heterogeneous
KIRC_70198	chr15	69305396	69305897	chr15	69597735	69598236	437645	KIRC_70198	6700	PAQR5	69298947	protein_coding	0.692458	6.36e-06	6700	PAQR5	Intron	57866	0.692518	6.37e-06	PAQR5_p2	Heterogeneous
CESC_40366	chr14	104973135	104973636	chr14	105439472	105439973	428120	CESC_40366	283780	INF2	104689606	protein_coding	0.458853	0.00752672	4971	AHNAK2	Intron	55329	0.458853	0.00801674	INF2_p1	ClusterDriven
COAD_97	chr1	1165404	1165905	chr1	1100784	1101285	201	COAD_97	199158	PLEKHN1	966497	protein_coding	0.491539	0.00331218	-1435	MIR200B	Distal	33	0.491539	0.00347946	PLEKHN1_p8	ClusterDriven
THCA_54098	chr11	2427209	2427710	chr11	2448439	2448940	340903	THCA_54098	-17224	KCNQ1	2444684	protein_coding	0.606433	0.00011378	-4413	TRPM5	Distal	42657	0.606433	0.000115805	KCNQ1_m5	Heterogeneous
KIRC_74063	chr16	57627551	57628052	chr16	57661463	57661964	456854	KIRC_74063	235251	KIFC3	57863053	protein_coding	0.542717	0.000807857	3845	RP11-405F3.5	Promoter	NA	0.542717	0.000836828
BLCA_69241	chr12	120620542	120621043	chr12	121058345	121058846	394629	BLCA_69241	-293607	CLIC1P1	120914400	processed_pseudogene	0.514381	0.00179731	-19757	CABP1	Distal	48941	0.514381	0.00187523	CLIC1P1_m3	ClusterDriven
GBM_54689	chr13	44849573	44850074	chr13	45423709	45424210	402745	GBM_54689	-272677	TSC22D1	44577147	protein_coding	0.473428	0.00527018	-40192	LINC00330	Distal	52414	0.472846	0.00565592	TSC22D1_m1	ClusterDriven
BLCA_6853	chr1	161089356	161089857	chr1	161059146	161059647	30326	BLCA_6853	-8	PVRL4	161089599	protein_coding	0.900159	1.4266e-08	-6	PVRL4	Promoter	NA	0.895582	1.48157e-08
CHOL_60720	chr19	33003609	33004110	chr19	33494515	33495016	509915	CHOL_60720	-134094	SLC7A9	32869766	protein_coding	0.574156	0.000315472	31651	C19orf40	Intron	72792	0.575118	0.000313954	SLC7A9_m1	ClusterDriven
HNSC_76661	chr17	35880093	35880594	chr17	34207097	34207598	471380	HNSC_76661	449	CCL5	35880793	protein_coding	0.624022	6.42e-05	449	CCL5	5' UTR	65494	0.624022	6.52e-05	CCL5_p2	Heterogeneous
BRCA_178780	chr17	50544106	50544607	chr17	48621467	48621968	477699	BRCA_178780	11814	EPN3	50532543	protein_coding	0.573514	0.000321643	1299	SPATA20	Intron	64226	0.559251	0.000511	EPN3_p4	Heterogeneous
CESC_8560	chr2	69946486	69946987	chr2	70173618	70174119	66861	CESC_8560	49049	MXD1	69897688	protein_coding	0.554102	0.000578388	15528	ASPRV1	Distal	9510	0.554102	0.000597108	MXD1_p2	Heterogeneous
CESC_6011	chr1	205449802	205450303	chr1	205418930	205419431	41197	CESC_6011	-12174	BLACAT1	205437879	lincRNA	0.730815	1.67559e-06	-1648	MIR135B	Promoter	NA	0.730509	1.6861e-06
KIRP_96613	chr13	27613493	27613994	chr13	28187630	28188131	399501	KIRP_96613	-339782	LINC00543	27953526	lincRNA	0.644831	3.22e-05	6660	LNX2	Intron	51480	0.640773	3.73e-05	LINC00543_m3	Heterogeneous
COAD_2778	chr1	32935990	32936491	chr1	33401591	33402092	9799	COAD_2778	206989	RP11-131M11.2	33143230	TEC	-0.457428	0.00833747	28444	RNF19B	Distal	5335	-0.457428	0.00890237	RP11-131M11.2_p1	ClusterDriven
STAD_56769	chr8	127509657	127510158	chr8	128521902	128522403	285500	STAD_56769	-27769	CASC8	127482139	antisense	0.470321	0.00569171	-27767	CASC8	Distal	36391	0.463182	0.0072034	CASC8_m1	ClusterDriven
UCEC_60963	chr10	99927616	99928117	chr10	101687373	101687874	332636	UCEC_60963	857	DNMBP-AS1	99927010	antisense	0.668291	1.46e-05	857	DNMBP-AS1	Intron	40479	0.668291	1.47e-05	DNMBP-AS1_p1	Heterogeneous
CESC_41604	chr15	75036224	75036725	chr15	75328565	75329066	439235	CESC_41604	-159168	C15orf39	75195643	protein_coding	0.460106	0.00730284	12920	PPCDC	Intron	57955	0.461753	0.00746495	C15orf39_m1	ClusterDriven
PRAD_80083	chr14	59870579	59871080	chr14	60337297	60337798	418547	PRAD_80083	136	RTN1	59870966	protein_coding	0.678877	1.01629e-05	136	RTN1	Promoter	NA	0.678877	1.0222e-05
ESCA_77379	chr11	69464453	69464954	chr11	69279221	69279722	353836	ESCA_77379	15236	AP000439.3	69479940	lincRNA	0.523917	0.00138032	-2892	AP000439.5	Distal	45933	0.527034	0.0013136	AP000439.3_p2	ClusterDriven
BLCA_75791	chr15	40845825	40846326	chr15	41138023	41138524	431604	BLCA_75791	2058	SPINT1	40844018	protein_coding	0.803017	1.53e-07	-1687	RP11-532F12.5	Intron	57380	0.803017	1.52e-07	SPINT1_p1	Heterogeneous
COAD_23483	chr3	46406904	46407405	chr3	46448395	46448896	105053	COAD_23483	-8	CCRL2	46407163	protein_coding	0.683921	8.55798e-06	-6	CCRL2	Promoter	NA	0.683921	8.57179e-06
BRCA_13374	chr1	167854096	167854597	chr1	167823334	167823835	32152	BRCA_13374	-81436	DCAF6	167935783	protein_coding	0.518209	0.00161804	33941	RP1-313L4.3	Intron	3117	0.531837	0.00114482	DCAF6_m1	ClusterDriven
CHOL_23742	chr6	31186450	31186951	chr6	31154227	31154728	198150	CHOL_23742	-8802	PSORS1C3	31177899	sense_intronic	0.645871	3.11e-05	-5968	POU5F1	Distal	26933	0.645419	3.19e-05	PSORS1C3_m1	Heterogeneous
KIRC_24889	chr5	7850406	7850907	chr5	7850519	7851020	160355	KIRC_24889	833	C5orf49	7851490	protein_coding	0.594097	0.000169039	-527	MTRR	Promoter	NA	0.596476	0.00015978
PRAD_83072	chr15	42270510	42271011	chr15	42562708	42563209	432025	PRAD_83072	2902	TMEM87A	42273663	protein_coding	0.538289	0.000918167	-2470	GANC	Intron	58756	0.538289	0.000951292	TMEM87A_p5	ClusterDriven
KIRC_10573	chr2	42956931	42957432	chr2	43184071	43184572	61496	KIRC_10573	-164589	HAAO	42792593	protein_coding	0.588778	0.000199944	48878	AC016735.1	Distal	12129	0.588778	0.000204397	HAAO_m4	ClusterDriven
THCA_2271	chr1	31573938	31574439	chr1	32039539	32040040	9360	THCA_2271	-2296	TINAGL1	31576485	protein_coding	0.565041	0.00041641	1384	RP11-73M7.1	Intron	687	0.565041	0.000428417	TINAGL1_m3	Heterogeneous
CESC_28795	chr9	128051898	128052399	chr9	130814177	130814678	311085	CESC_28795	-96922	LCN2	128149071	protein_coding	0.606881	0.000112183	5213	RP11-379C10.1	Intron	37795	0.606881	0.000114106	LCN2_m3	Heterogeneous
PRAD_57327	chr9	110208841	110209342	chr9	112971121	112971622	306989	PRAD_57327	-903	C9orf152	110208189	protein_coding	0.762182	5.74807e-07	-901	C9orf152	Promoter	NA	0.762182	5.72642e-07
CESC_49416	chr19	16069671	16070172	chr19	16180481	16180982	506710	CESC_49416	-64106	HSH2D	16134028	protein_coding	0.495741	0.00296558	2901	TPM4	Intron	69825	0.496889	0.00301877	HSH2D_m1	ClusterDriven
MESO_50094	chr12	6375947	6376448	chr12	6485113	6485614	369540	MESO_50094	1532	SCNN1A	6377730	protein_coding	0.683208	8.76356e-06	1153	LTBR	Promoter	NA	0.680486	9.66783e-06
PRAD_2160	chr1	25458643	25459144	chr1	25785134	25785635	7631	PRAD_2160	28036	TMEM57	25430858	protein_coding	0.56529	0.000413327	28036	TMEM57	Intron	524	0.56529	0.000425154	TMEM57_p1	ClusterDriven
ESCA_95850	chr15	59570359	59570860	chr15	59862558	59863059	435095	ESCA_95850	465532	CCNB2	59105078	protein_coding	0.458042	0.00767389	3612	RNA5SP396	Distal	57710	0.458042	0.00817634	CCNB2_p9	ClusterDriven
COAD_71079	chr11	623941	624442	chr11	623941	624442	340034	COAD_71079	1886	CDHR5	626078	protein_coding	0.779149	3.24e-07	1886	CDHR5	Intron	44723	0.779149	3.24e-07	CDHR5_p5	Heterogeneous
ESCA_105038	chr17	39178425	39178926	chr17	37334678	37335179	472405	ESCA_105038	-448064	PPP1R1B	39626740	protein_coding	0.469988	0.00573906	5386	RP5-906A24.2	Promoter	NA	0.453066	0.00923248
SKCM_36366	chr6	391455	391956	chr6	391455	391956	189638	SKCM_36366	-33	IRF4	391739	protein_coding	0.573751	0.000319387	-31	IRF4	Promoter	NA	0.573751	0.000327637
STAD_13004	chr2	43162005	43162506	chr2	43389144	43389645	61601	STAD_13004	-156196	AC016735.1	43006060	lincRNA	0.597151	0.000153153	-59563	AC093609.1	Distal	12169	0.597151	0.00015626	AC016735.1_m3	ClusterDriven
TGCT_41575	chr10	101778570	101779071	chr10	103538327	103538828	333091	TGCT_41575	-354173	PPRC1	102132994	protein_coding	0.481831	0.00426239	1548	FGF8	Intron	40530	0.481831	0.00449091	PPRC1_m1	ClusterDriven
KIRC_2627	chr1	40898292	40898793	chr1	41363964	41364465	11981	KIRC_2627	-36177	CITED4	40862366	protein_coding	0.586522	0.00021477	34629	RP5-1066H13.4	Distal	5464	0.584067	0.000237143	CITED4_m1	Heterogeneous
KIRC_85372	chr19	38976361	38976862	chr19	39467001	39467502	511700	KIRC_85372	-702	FBXO17	38975910	protein_coding	0.802772	1.5312e-07	-700	FBXO17	Promoter	NA	0.808307	1.30426e-07
BLCA_84352	chr17	4476309	4476810	chr17	4379604	4380105	465135	BLCA_84352	84258	GGT6	4560818	protein_coding	0.517751	0.00163811	9793	RP13-580F15.2	Intron	64960	0.517751	0.0017083	GGT6_p3	ClusterDriven
KIRC_68276	chr14	103074882	103075383	chr14	103541219	103541720	427384	KIRC_68276	152477	AMN	102922656	protein_coding	0.644956	3.21e-05	-17669	CDC42BPB	Distal	55190	0.644956	3.24e-05	AMN_p6	Heterogeneous
TGCT_68057	chr20	1674311	1674812	chr20	1654957	1655458	517930	TGCT_68057	-16783	SIRPG	1657779	protein_coding	0.583611	0.00023526	2345	RP4-673D20.5	Distal	75442	0.583646	0.000240341	SIRPG_m2	Heterogeneous
KIRC_54683	chr11	17048392	17048893	chr11	17069939	17070440	344113	KIRC_54683	495773	USH1C	17544416	protein_coding	0.625718	6.08e-05	-6267	AC116533.2	Distal	45158	0.624745	6.37e-05	USH1C_p1	Heterogeneous
LIHC_116917	chr22	28813109	28813610	chr22	29209097	29209598	543517	LIHC_116917	29000	CTA-292E10.9	28784360	antisense	0.525071	0.00133596	-1552	CTA-292E10.8	Intron	78358	0.525071	0.00138998	CTA-292E10.9_p5	ClusterDriven
COAD_111292	chr19	50190523	50191024	chr19	50693780	50694281	515525	COAD_111292	2588	MYH14	50188186	protein_coding	0.557237	0.00052626	2588	MYH14	Intron	71171	0.559067	0.000513763	MYH14_p1	ClusterDriven
THCA_33258	chr6	35484801	35485302	chr6	35452578	35453079	199599	THCA_33258	187200	DEF6	35297852	protein_coding	0.465545	0.00640025	12024	TEAD3	Intron	25172	0.465545	0.00679046	DEF6_p3	ClusterDriven
COAD_38782	chr5	148090626	148091127	chr5	147470189	147470690	182776	COAD_38782	-259091	SPINK1	147831786	protein_coding	0.51131	0.00195508	65194	SPINK5	Promoter	NA	0.51131	0.00204222
LIHC_109650	chr19	35040797	35041298	chr19	35531701	35532202	510462	LIHC_109650	542	HPN	35040506	protein_coding	0.839236	5.47e-08	542	HPN	Intron	70370	0.840609	5.26e-08	HPN_p1	Heterogeneous
KIRP_27817	chr3	114758654	114759155	chr3	114477501	114478002	115336	KIRP_27817	-442726	RP11-553L6.5	114316179	lincRNA	0.521849	0.00146305	-15360	AC078986.1	Promoter	NA	0.521123	0.00155513
LUAD_126517	chr19	41903351	41903852	chr19	42407501	42408004	512747	LUAD_126517	152625	CEACAM6	41750977	protein_coding	0.56272	0.000446446	6495	CTD-2575K13.6	Promoter	NA	0.569412	0.00037476
CHOL_16436	chr3	194121903	194122404	chr3	193839692	193840193	131901	CHOL_16436	-278130	RP11-528A4.2	193844024	lincRNA	0.605221	0.000118316	9047	RP11-135A1.2	Distal	18066	0.605697	0.00011858	RP11-528A4.2_m8	Heterogeneous
LIHC_31134	chr3	186606178	186606679	chr3	186323967	186324468	129919	LIHC_31134	-6494	AHSG	186612923	protein_coding	0.525452	0.00132167	-6492	AHSG	Intron	15844	0.525265	0.00138224	AHSG_m3	ClusterDriven
LGG_77049	chr21	25639639	25640140	chr21	27011951	27012452	535099	LGG_77049	618	JAM2	25639272	protein_coding	0.519145	0.00157677	618	JAM2	Intron	76597	0.519145	0.0016437	JAM2_p1	ClusterDriven
GBM_71049	chr19	56477216	56477717	chr19	56988585	56989086	517063	GBM_71049	217	ZNF667-AS1	56477250	lincRNA	0.841418	5.19408e-08	217	ZNF667-AS1	Promoter	NA	0.841145	5.22584e-08
LIHC_3570	chr1	54649058	54649559	chr1	55114731	55115232	15154	LIHC_3570	-25753	FAM151A	54623556	protein_coding	0.571173	0.000345594	7523	MROH7-TTC4	Intron	5677	0.571173	0.000354814	FAM151A_m1	Heterogeneous
STAD_95392	chr16	66953506	66954007	chr16	66987409	66987910	457941	STAD_95392	477707	RP11-297D21.2	67431464	lincRNA	0.524734	0.00134853	-7478	CES3	Intron	62601	0.524734	0.00140325	RP11-297D21.2_p1	ClusterDriven
KIRC_64532	chr13	45414142	45414643	chr13	45988277	45988778	402897	KIRC_64532	4062	SLC25A30	45418455	protein_coding	0.553549	0.000588057	-3767	SLC25A30-AS1	Intron	52418	0.558175	0.000527824	SLC25A30_p1	ClusterDriven
STAD_99047	chr17	37745668	37746169	chr17	36105659	36106160	471821	STAD_99047	-672	HNF1B	37745247	protein_coding	0.883411	1.9273e-08	-670	HNF1B	Promoter	NA	0.881291	2.07726e-08
CESC_1487	chr1	26960208	26960709	chr1	27286699	27287200	8147	CESC_1487	-53	KDF1	26960406	protein_coding	0.877124	2.38414e-08	-51	KDF1	Promoter	NA	0.877124	2.36238e-08
BRCA_201495	chr20	46714078	46714579	chr20	45342717	45343218	527635	BRCA_201495	4842	SLC2A10	46709487	protein_coding	0.700145	4.88493e-06	4842	SLC2A10	Promoter	NA	0.704928	4.12638e-06
COAD_31137	chr4	74005386	74005887	chr4	74871103	74871604	143956	COAD_31137	33170	CXCL3	74038807	protein_coding	0.719505	2.48e-06	-5939	RN7SL218P	Distal	20128	0.719423	2.48e-06	CXCL3_p10	Heterogeneous
CHOL_37264	chr10	32982175	32982676	chr10	33271103	33271604	321418	CHOL_37264	23581	RP11-462L8.1	32958845	lincRNA	0.454921	0.00826739	23366	ITGB1	Intron	39696	0.454921	0.00882471	RP11-462L8.1_p1	ClusterDriven
LUAD_101398	chr14	36105384	36105885	chr14	36574590	36575091	415243	LUAD_101398	408194	SFTA3	36513829	protein_coding	0.596762	0.000155052	35208	LINC00609	Intron	55685	0.585867	0.000224156	SFTA3_p3	Heterogeneous
PCPG_39031	chr8	90984513	90985014	chr8	91996741	91997242	275719	PCPG_39031	193214	NECAB1	90791550	protein_coding	0.59507	0.000163802	493	C8orf88	Intron	34042	0.607781	0.000110792	NECAB1_p3	Heterogeneous
ESCA_73484	chr11	395264	395765	chr11	395264	395765	339919	ESCA_73484	2901	PKP3	392614	protein_coding	0.668499	1.44856e-05	2901	PKP3	Promoter	NA	0.668499	1.45678e-05
COAD_19923	chr2	207528312	207528813	chr2	208393036	208393537	88820	COAD_19923	241000	FZD5	207769563	protein_coding	0.560036	0.000483881	-1172	CREB1	Exon	13437	0.560036	0.000498889	FZD5_p1	ClusterDriven
GBM_28453	chr6	79946643	79947144	chr6	80656360	80656861	207036	GBM_28453	686	ELOVL4	79947580	protein_coding	0.743378	1.09e-06	686	ELOVL4	Intron	27699	0.743378	1.08e-06	ELOVL4_p1	Heterogeneous
CESC_19077	chr5	151619661	151620162	chr5	150999222	150999723	183959	CESC_19077	-50968	FAT2	151568944	protein_coding	0.748925	9.01e-07	-32361	CTB-113P19.4	Distal	24215	0.748925	8.95e-07	FAT2_m5	Heterogeneous
CESC_41769	chr15	80709474	80709975	chr15	81001815	81002316	440570	CESC_41769	30041	ABHD17C	80679684	protein_coding	0.710146	3.44e-06	-16016	RP11-28H5.2	Intron	58034	0.710146	3.43e-06	ABHD17C_p2	Heterogeneous
KIRP_14656	chr2	69675406	69675907	chr2	69902538	69903039	66768	KIRP_14656	31232	ANXA4	69644425	protein_coding	0.502369	0.00248851	-1306	AAK1	Intron	9501	0.502369	0.00260488	ANXA4_p1	ClusterDriven
CESC_34528	chr11	120302398	120302899	chr11	120173107	120173608	364528	CESC_34528	66009	POU2F3	120236640	protein_coding	0.549819	0.00065644	-22478	TMEM136	Exon	44369	0.549819	0.00067835	POU2F3_p5	Heterogeneous
PRAD_9088	chr1	207031291	207031792	chr1	207204636	207205137	41938	PRAD_9088	1214	C1orf116	207032756	protein_coding	0.66743	1.5e-05	1214	C1orf116	Intron	8456	0.673183	1.24e-05	C1orf116_p11	Heterogeneous
KIRP_116686	chr17	48265246	48265747	chr17	46342608	46343109	476566	KIRP_116686	381526	RP11-357H14.17	48647023	lincRNA	0.56306	0.000441757	-28836	AC090627.1	Intron	66646	0.580242	0.000267596	RP11-357H14.17_p6	Heterogeneous
KIRP_28175	chr3	122970179	122970680	chr3	122689026	122689527	116623	KIRP_28175	58175	SEMA5B	123028605	protein_coding	0.585693	0.00022042	-43307	AC078794.1	Intron	17088	0.585693	0.000225403	SEMA5B_p2	ClusterDriven
CESC_54393	chr22	45549089	45549590	chr22	45944969	45945470	548751	CESC_54393	385499	NUP50	45163841	protein_coding	0.494223	0.00308645	47102	FBLN1	Intron	78823	0.494223	0.00324121	NUP50_p1	ClusterDriven
CHOL_15591	chr3	160678491	160678992	chr3	160396279	160396780	124465	CHOL_15591	1583	ARL14	160677159	protein_coding	0.768464	4.67e-07	1583	ARL14	Distal	15572	0.770719	4.31e-07	ARL14_p1	Heterogeneous
GBM_33958	chr7	74293522	74294023	chr7	73707852	73708353	240168	GBM_33958	4298	CLIP2	74289475	protein_coding	0.701641	4.64e-06	4298	CLIP2	Intron	29506	0.705845	4e-06	CLIP2_p1	Heterogeneous
COAD_84868	chr13	43058206	43058707	chr13	43632342	43632843	402298	COAD_84868	-66186	EPSTI1	42992271	protein_coding	0.490251	0.00342671	35254	DNAJC15	Intron	52340	0.490806	0.00354679	EPSTI1_m1	ClusterDriven
BRCA_165020	chr16	3037429	3037930	chr16	3087430	3087931	446823	BRCA_165020	-754	CCDC64B	3036926	protein_coding	0.622313	6.78988e-05	-752	CCDC64B	Promoter	NA	0.622313	6.89916e-05
PRAD_70507	chr11	129319211	129319712	chr11	129189106	129189607	366429	PRAD_70507	-40138	ARHGAP32	129279324	protein_coding	0.495727	0.00296669	-22979	ZNF123P	Distal	46961	0.495727	0.00311432	ARHGAP32_m3	ClusterDriven
COAD_63591	chr9	113504797	113505298	chr9	116267077	116267578	307695	COAD_63591	-128049	HDHD3	113376999	protein_coding	0.559541	0.000491274	60317	RGS3	Exon	38828	0.559541	0.000506552	HDHD3_m2	Heterogeneous
COAD_69904	chr10	112335110	112335611	chr10	114094868	114095369	334955	COAD_69904	90228	RP11-324O2.3	112425589	antisense	0.612138	9.46e-05	21213	GUCY2GP	Distal	42025	0.612138	9.62e-05	RP11-324O2.3_p3	ClusterDriven
COAD_7875	chr1	167163017	167163518	chr1	167132254	167132755	31901	COAD_7875	-72637	GPA33	167090631	protein_coding	0.569103	0.000368169	-429	RP11-277B15.1	Promoter	NA	0.571767	0.000348307
PRAD_107660	chr21	42462527	42463028	chr21	43882637	43883138	539064	PRAD_107660	-111650	TFF2	42351128	protein_coding	0.492658	0.00321744	-33228	SLC37A1	Distal	77669	0.492658	0.0033788	TFF2_m8	ClusterDriven
PRAD_107509	chr21	41509614	41510115	chr21	42881541	42882042	538635	PRAD_107509	71454	AP006748.1	41581319	lincRNA	0.632384	4.87e-05	21251	TMPRSS2	Intron	77620	0.635797	4.41e-05	AP006748.1_p18	Heterogeneous
PRAD_54634	chr9	13278886	13279387	chr9	13278885	13279386	294651	PRAD_54634	453	MPDZ	13279590	protein_coding	0.669536	1.39949e-05	50	RP11-272P10.2	Promoter	NA	0.669536	1.408e-05
CHOL_39802	chr11	2860584	2861085	chr11	2881814	2882315	341043	CHOL_39802	-38886	SLC22A18	2899721	protein_coding	0.58401	0.000232263	733	KCNQ1-AS1	Intron	42682	0.58401	0.000237556	SLC22A18_m1	Heterogeneous
LGG_49115	chr11	57638714	57639215	chr11	57406187	57406688	349482	LGG_49115	941	AP000662.4	57638024	sense_overlapping	0.521276	0.00148615	941	AP000662.4	Intron	43085	0.521276	0.0015484	AP000662.4_p1	Heterogeneous
CHOL_41237	chr11	64888853	64889354	chr11	64656325	64656826	351527	CHOL_41237	4345	AP001187.9	64893449	lincRNA	0.779951	3.17032e-07	-806	EHD1	Promoter	NA	0.779951	3.16075e-07
PRAD_99636	chr19	10896839	10897340	chr19	11007515	11008016	504869	PRAD_99636	449180	RAB3D	11346270	protein_coding	0.499262	0.00270145	25577	CARM1	Intron	72209	0.496298	0.00306707	RAB3D_p2	ClusterDriven
KIRP_17263	chr2	126655897	126656398	chr2	127413473	127413974	75990	KIRP_17263	215	GYPC	126655933	protein_coding	0.647043	2.99211e-05	215	GYPC	Promoter	NA	0.647043	3.02496e-05
CESC_31479	chr10	114519777	114520278	chr10	116279536	116280037	335569	CESC_31479	280698	VWA2	114239330	protein_coding	0.54012	0.00087063	-17679	RP11-317F20.2	Intron	40692	0.54012	0.000901827	VWA2_p3	Heterogeneous
BLCA_76309	chr15	52288265	52288766	chr15	52580462	52580963	433749	BLCA_76309	7282	MYO5C	52295798	protein_coding	0.666881	1.53e-05	7282	MYO5C	Intron	58830	0.665591	1.61e-05	MYO5C_p3	Heterogeneous
LUAD_115573	chr17	28524933	28525434	chr17	26851951	26852452	469651	LUAD_115573	-200713	NEK8	28725897	protein_coding	0.465514	0.0064053	18941	FOXN1	Intron	63467	0.46035	0.00772854	NEK8_m4	ClusterDriven
BLCA_97620	chr19	43780783	43781284	chr19	44284935	44285436	513302	BLCA_97620	223	KCNN4	43781257	protein_coding	0.833865	6.19817e-08	223	KCNN4	Promoter	NA	0.835231	6.02321e-08
KIRP_58847	chr7	87600017	87600518	chr7	87229333	87229834	242392	KIRP_58847	113055	ABCB1	87713323	protein_coding	0.756634	6.96e-07	-27278	RUNDC3B	Intron	31864	0.761701	5.82e-07	ABCB1_p2	Heterogeneous
ACC_90370	chrX	136170061	136170562	chrX	135252220	135252721	561110	ACC_90370	86170	MAP7D3	136256482	protein_coding	0.494485	0.00306473	23610	FHL1	Intron	81238	0.494485	0.00321862	MAP7D3_p1	ClusterDriven
LUAD_34654	chr4	40193108	40193609	chr4	40194728	40195229	139844	LUAD_34654	2306	RHOH	40191053	protein_coding	0.690697	6.76557e-06	2306	RHOH	Promoter	NA	0.690697	6.78628e-06
BLCA_97885	chr19	45614200	45614701	chr19	46117458	46117959	513858	BLCA_97885	107872	VASP	45506579	protein_coding	0.645428	3.16e-05	-12237	OPA3	Intron	71015	0.641137	3.68e-05	VASP_p2	Heterogeneous
THCA_12718	chr2	98909442	98909943	chr2	99525905	99526406	70955	THCA_12718	-231792	C2orf15	99141485	protein_coding	0.453139	0.00862284	26566	KIAA1211L	Intron	9741	0.453139	0.00921625	C2orf15_m3	ClusterDriven
COAD_9274	chr1	202106268	202106769	chr1	202075396	202075897	39191	COAD_9274	98574	ELF3	202007945	protein_coding	0.644505	3.26e-05	9760	CRIP1P3	Distal	3777	0.644821	3.26e-05	ELF3_p2	Heterogeneous
KIRC_5055	chr1	145711269	145711770	chr1	145723295	145723796	25790	KIRC_5055	-3372	PDZK1	145708148	protein_coding	0.708633	3.63e-06	-3370	PDZK1	Distal	6219	0.708906	3.59e-06	PDZK1_m1	Heterogeneous
BLCA_83409	chr16	81273891	81274392	chr16	81307496	81307997	461118	BLCA_83409	-40810	GAN	81314952	protein_coding	0.509294	0.00206524	-10049	RP11-626G3.1	Intron	61289	0.509294	0.00215786	GAN_m2	Heterogeneous
COAD_37879	chr5	132477692	132478193	chr5	131813384	131813885	178827	COAD_37879	-269502	CCNI2	132747445	protein_coding	0.527905	0.00123261	-4898	AC116366.6	Distal	21756	0.527905	0.00128122	CCNI2_m2	ClusterDriven
STAD_47331	chr7	99219314	99219815	chr7	98816937	98817438	244782	STAD_47331	-12059	KPNA7	99207506	protein_coding	0.649926	2.72e-05	-12057	KPNA7	Distal	31986	0.647629	2.97e-05	KPNA7_m1	Heterogeneous
COAD_97864	chr16	81266722	81267223	chr16	81300327	81300828	461116	COAD_97864	-47979	GAN	81314952	protein_coding	0.506537	0.00222596	-2880	RP11-626G3.1	Intron	61287	0.506537	0.00232757	GAN_m1	Heterogeneous
COAD_9088	chr1	200908083	200908584	chr1	200877211	200877712	38636	COAD_9088	491274	LAD1	201399608	protein_coding	0.639142	3.89546e-05	-12658	MROH3P	Promoter	NA	0.638318	4.04784e-05
UCEC_9600	chr1	207030634	207031135	chr1	207203979	207204480	41937	UCEC_9600	-84419	PIGR	206946466	protein_coding	0.518461	0.00160676	1871	C1orf116	Intron	8431	0.520217	0.00159505	PIGR_m3	Heterogeneous
ESCA_105414	chr17	40516793	40517294	chr17	38673045	38673546	473815	ESCA_105414	-15447	TNS4	40501597	protein_coding	0.617163	8.03569e-05	18	RP5-1028K7.2	Promoter	NA	0.602608	0.000130938
KIRP_53948	chr6	160255711	160256212	chr6	160676743	160677244	221737	KIRP_53948	21676	SLC22A2	160277638	protein_coding	0.700401	4.84e-06	-16653	RP1-276N6.2	Intron	28259	0.700401	4.84e-06	SLC22A2_p4	ClusterDriven
CHOL_570	chr1	15202016	15202517	chr1	15528512	15529013	4542	CHOL_570	382843	AGMAT	15585110	protein_coding	0.689217	7.12e-06	-9420	RP1-21O18.3	Intron	4903	0.68717	7.68e-06	AGMAT_p4	Heterogeneous
KIRC_53573	chr10	127890054	127890555	chr10	129688318	129688819	338728	KIRC_53573	2642	CLRN3	127892947	protein_coding	0.829332	7.08e-08	2642	CLRN3	Intron	42210	0.829332	7.12e-08	CLRN3_p4	Heterogeneous
ESCA_52989	chr7	101200887	101201388	chr7	100844168	100844669	245635	ESCA_52989	-117	MOGAT3	101201021	protein_coding	0.887429	1.72545e-08	-115	MOGAT3	Promoter	NA	0.886251	1.76882e-08
CHOL_3556	chr1	153567658	153568159	chr1	153540134	153540635	27667	CHOL_3556	34306	BX470102.3	153533603	antisense	0.684702	8.32919e-06	-17	S100A2	Promoter	NA	0.693424	6.16206e-06
COAD_60719	chr9	27382313	27382814	chr9	27382311	27382812	296567	COAD_60719	-376871	LRRC19	27005693	protein_coding	0.641274	3.63e-05	-9168	RP11-298E2.2	Intron	38241	0.641274	3.67e-05	LRRC19_m6	Heterogeneous
THCA_73857	chr16	31484475	31484976	chr16	31495796	31496297	454120	THCA_73857	1724	SLC5A2	31483002	protein_coding	0.483488	0.00408388	1724	SLC5A2	Promoter	NA	0.483488	0.00430142
BLCA_58324	chr10	103744863	103745364	chr10	105504621	105505122	333693	BLCA_58324	-852	SH3PXD2A-AS1	103745966	antisense	0.679714	9.87833e-06	-850	SH3PXD2A-AS1	Promoter	NA	0.679714	9.93231e-06
CESC_1404	chr1	26177965	26178466	chr1	26504456	26504957	7925	CESC_1404	813	CNKSR1	26177403	protein_coding	0.719191	2.51e-06	813	CNKSR1	Intron	562	0.719191	2.5e-06	CNKSR1_p1	Heterogeneous
CESC_23761	chr7	74527790	74528291	chr7	73942120	73942621	240264	CESC_23761	74251	GTF2IRD1	74453790	protein_coding	0.458239	0.00763746	-40499	RNA5SP233	Intron	29513	0.454169	0.00898805	GTF2IRD1_p3	ClusterDriven
CHOL_45764	chr12	104953273	104953774	chr12	105347051	105347552	390707	CHOL_45764	-281766	C12orf75	105235290	protein_coding	0.450624	0.00914971	1764	AC090051.1	Intron	48637	0.450624	0.00980352	C12orf75_m1	ClusterDriven
COAD_20323	chr2	219079360	219079861	chr2	219944082	219944583	90943	COAD_20323	-19144	IHH	219060467	protein_coding	0.805826	1.4e-07	-9800	RP11-33O4.1	Intron	13602	0.805826	1.41e-07	IHH_m3	Heterogeneous
KIRC_32263	chr6	35402489	35402990	chr6	35370266	35370767	199566	KIRC_32263	-49621	FANCE	35452361	protein_coding	-0.464351	0.00706597	-40302	MKRNP2	Intron	25185	-0.464351	0.00751504	FANCE_m6	ClusterDriven
KIRC_92986	chr22	46378812	46379313	chr22	46774709	46775210	549152	KIRC_92986	111102	TTC38	46267961	protein_coding	0.624192	6.38e-05	48188	TRMU	Intron	78916	0.624192	6.48e-05	TTC38_p3	Heterogeneous
CESC_5901	chr1	203764823	203765324	chr1	203733951	203734452	39861	CESC_5901	-102	LAX1	203765176	protein_coding	0.54838	0.000684706	-100	LAX1	Promoter	NA	0.551033	0.000654615
CHOL_2976	chr1	117210722	117211223	chr1	117753344	117753845	24948	CHOL_2976	300916	PTGFRN	116910057	protein_coding	0.514648	0.00178418	-11	VTCN1	Promoter	NA	0.508412	0.00220965
LUAD_105732	chr15	40872182	40872683	chr15	41164380	41164881	431620	LUAD_105732	1856	RHOV	40874289	protein_coding	0.815591	1.06e-07	1856	RHOV	3' UTR	58713	0.815591	1.05e-07	RHOV_p9	Heterogeneous
CESC_40734	chr15	40865893	40866394	chr15	41158091	41158592	431616	CESC_40734	8145	RHOV	40874289	protein_coding	0.616135	8.31e-05	8145	RHOV	Distal	58709	0.616135	8.45e-05	RHOV_p8	Heterogeneous
KIRP_93929	chr12	97276631	97277132	chr12	97670409	97670910	389316	KIRP_93929	-673	RP11-541G9.2	97276209	lincRNA	0.495274	0.00300205	-671	RP11-541G9.2	Promoter	NA	0.48858	0.00376277
ACC_5590	chr1	202159827	202160328	chr1	202128955	202129456	39227	ACC_5590	1510	PTPN7	202161588	protein_coding	0.597711	0.000150406	1510	PTPN7	Promoter	NA	0.597268	0.00015566
PCPG_60670	chr14	23364147	23364648	chr14	23833356	23833857	413011	PCPG_60670	1354	EFS	23365752	protein_coding	0.817412	1e-07	1354	EFS	Intron	55451	0.815939	1.04e-07	EFS_p5	Heterogeneous
MESO_63212	chr16	81405724	81406225	chr16	81439329	81439830	461146	MESO_63212	167527	BCO1	81238448	protein_coding	0.565075	0.000416014	20512	RP11-391L3.1	Distal	61275	0.565075	0.000427993	BCO1_p2	ClusterDriven
COAD_3548	chr1	45335820	45336321	chr1	45801492	45801993	13193	COAD_3548	9166	HPDL	45326905	protein_coding	0.501196	0.00256756	-3597	TOE1	Intron	869	0.501196	0.0026892	HPDL_p2	ClusterDriven
CESC_6926	chr1	231778278	231778779	chr1	231914024	231914525	48340	CESC_6926	441425	SPRTN	231337104	protein_coding	0.488522	0.00358597	-36451	DISC2	Intron	4410	0.478797	0.00485574	SPRTN_p1	ClusterDriven
KIRC_70073	chr15	67048152	67048653	chr15	67340490	67340991	437053	KIRC_70073	10850	RP11-798K3.2	67059253	lincRNA	0.545356	0.000748116	10850	RP11-798K3.2	Intron	59003	0.546644	0.000745354	RP11-798K3.2_p5	ClusterDriven
LUAD_93000	chr12	52232364	52232865	chr12	52626148	52626649	379939	LUAD_93000	95	KRT7	52232520	protein_coding	0.815635	1.05416e-07	95	KRT7	Promoter	NA	0.815635	1.04776e-07
LUAD_101697	chr14	37598891	37599392	chr14	38068096	38068597	415681	LUAD_101697	3295	TTC6	37595847	protein_coding	0.760143	6.15e-07	-3081	FOXA1	Intron	53245	0.759453	6.26e-07	TTC6_p1	Heterogeneous
LUAD_35593	chr4	74374486	74374987	chr4	75240203	75240704	144028	LUAD_35593	-70397	AREG	74445134	protein_coding	0.642976	3.43e-05	9594	EREG	Intron	18937	0.642976	3.46e-05	AREG_m2	Heterogeneous
CHOL_19242	chr4	183796855	183797356	chr4	184718008	184718509	157487	CHOL_19242	-56325	STOX2	183853431	protein_coding	0.573412	0.00032271	-56323	STOX2	Distal	19436	0.573412	0.000331023	STOX2_m2	Heterogeneous
BLCA_97608	chr19	43701262	43701763	chr19	44205414	44205915	513270	BLCA_97608	-40737	RN7SL368P	43660776	misc_RNA	0.534316	0.00102747	-14495	IRGC	Distal	73258	0.534242	0.00106856	RN7SL368P_m5	Heterogeneous
TGCT_57670	chr16	27401913	27402414	chr16	27413234	27413735	452893	TGCT_57670	2	IL21R	27402162	protein_coding	0.551209	0.000630344	2	IL21R	Promoter	NA	0.550263	0.000669446
KIRC_69613	chr15	58547181	58547682	chr15	58839380	58839881	434836	KIRC_69613	93105	RP11-355N15.3	58454327	sense_intronic	0.500696	0.00260175	26121	RP11-50C13.2	Intron	57681	0.500696	0.002726	RP11-355N15.3_p2	ClusterDriven
LIHC_1015	chr1	15779437	15779938	chr1	16105932	16106433	4757	LIHC_1015	-194578	AGMAT	15585110	protein_coding	0.693802	6.07e-06	-13106	RP11-169K16.6	Intron	4912	0.694901	5.85e-06	AGMAT_m2	Heterogeneous
CESC_40181	chr14	102527459	102527960	chr14	102993796	102994297	427216	CESC_40181	-17544	CTD-2555C10.3	102545254	lincRNA	0.633156	4.75e-05	-11932	MIR4309	Distal	55164	0.633156	4.81e-05	CTD-2555C10.3_m1	Heterogeneous
BRCA_201496	chr20	46714691	46715192	chr20	45343330	45343831	527636	BRCA_201496	5455	SLC2A10	46709487	protein_coding	0.72166	2.3e-06	5455	SLC2A10	Intron	74899	0.72411	2.11e-06	SLC2A10_p2	Heterogeneous
COAD_104164	chr17	79915257	79915758	chr17	77889056	77889557	486177	COAD_104164	-400143	CTD-2047H16.2	80315651	sense_intronic	0.591428	0.000184062	-3847	RP11-353N14.4	Intron	64803	0.60682	0.000114321	CTD-2047H16.2_m4	Heterogeneous
KIRP_110226	chr16	52557164	52557665	chr16	52591076	52591577	455585	KIRP_110226	-49934	RP11-297L17.2	52607349	lincRNA	0.590149	0.000191616	-9611	TOX3	Intron	60707	0.590149	0.00019578	RP11-297L17.2_m8	Heterogeneous
MESO_62005	chr16	29821621	29822122	chr16	29832942	29833443	453449	MESO_62005	1478	MVP	29820394	protein_coding	0.779308	3.22205e-07	-618	AC009133.12	Promoter	NA	0.779308	3.22217e-07
KIRP_17296	chr2	127024666	127025167	chr2	127782242	127782743	76056	KIRP_17296	806	RP11-521O16.1	127025723	lincRNA	0.67319	1.23392e-05	-292	RP11-521O16.2	Promoter	NA	0.674669	1.17991e-05
MESO_62131	chr16	31128704	31129205	chr16	31140025	31140526	454011	MESO_62131	6807	PRSS8	31135762	protein_coding	0.587147	0.000210629	-2476	RP11-388M20.2	Intron	62120	0.586146	0.000222132	PRSS8_p2	Heterogeneous
STAD_81763	chr12	121214898	121215399	chr12	121652701	121653202	394810	STAD_81763	236606	HNF1A	120978543	protein_coding	0.697549	5.34e-06	5292	P2RX4	Exon	48974	0.700426	4.84e-06	HNF1A_p6	Heterogeneous
MESO_10904	chr2	113078484	113078985	chr2	113836061	113836562	73967	MESO_10904	-78590	PSD4	113157325	protein_coding	0.552923	0.000599078	-8068	RNU6-1180P	Distal	10125	0.552923	0.000618419	PSD4_m2	Heterogeneous
COAD_63378	chr9	110205514	110206015	chr9	112967794	112968295	306985	COAD_63378	2424	C9orf152	110208189	protein_coding	0.729075	1.78e-06	2424	C9orf152	Intron	38792	0.729075	1.77e-06	C9orf152_p10	Heterogeneous
COAD_30712	chr4	52020176	52020677	chr4	52886342	52886843	141167	COAD_30712	-2807	LRRC66	52017620	protein_coding	0.753659	7.71e-07	-2805	LRRC66	Distal	19845	0.753659	7.63e-07	LRRC66_m2	Heterogeneous
LGG_57351	chr13	95643799	95644300	chr13	96296053	96296554	408195	LGG_57351	653	DZIP1	95644703	protein_coding	0.781976	2.96e-07	653	DZIP1	Intron	52677	0.783834	2.78e-07	DZIP1_p4	Heterogeneous
CESC_6277	chr1	209768265	209768766	chr1	209941610	209942111	42713	CESC_6277	12484	TRAF3IP3	209756032	protein_coding	0.533058	0.00106529	12484	TRAF3IP3	Promoter	NA	0.529968	0.00120758
PCPG_390	chr1	6474093	6474594	chr1	6534153	6534654	2048	PCPG_390	-8149	TNFRSF25	6466195	protein_coding	0.513915	0.00182066	-8147	TNFRSF25	Intron	4761	0.513915	0.00189969	TNFRSF25_m2	ClusterDriven
CESC_18738	chr5	140348144	140348645	chr5	139727729	139728230	181082	CESC_18738	-1764	HBEGF	140346631	protein_coding	0.524574	0.00135511	-1762	HBEGF	Distal	24018	0.524574	0.00140974	HBEGF_m1	Heterogeneous
CESC_28782	chr9	127967952	127968453	chr9	130730231	130730732	311037	CESC_28782	-180868	LCN2	128149071	protein_coding	0.514092	0.00181174	12310	FAM102A	Intron	37794	0.514092	0.00189043	LCN2_m2	ClusterDriven
LIHC_7483	chr1	154932067	154932568	chr1	154904543	154905044	28192	LIHC_7483	-195142	EFNA1	155127460	protein_coding	0.502653	0.00246979	4673	PMVK	Intron	2249	0.484575	0.00418229	EFNA1_m1	Heterogeneous
PRAD_57323	chr9	110203222	110203723	chr9	112965502	112966003	306984	PRAD_57323	4716	C9orf152	110208189	protein_coding	0.713087	3.1e-06	4716	C9orf152	Intron	38791	0.713087	3.1e-06	C9orf152_p9	Heterogeneous
BRCA_160763	chr15	71096613	71097114	chr15	71388952	71389453	438240	BRCA_160763	18630	CT62	71115494	protein_coding	0.755893	7.12303e-07	-86	THSD4	Promoter	NA	0.754047	7.53499e-07
BRCA_177884	chr17	47958049	47958550	chr17	46035415	46035916	476393	BRCA_177884	-422	PRR15L	47957878	protein_coding	0.771564	4.21755e-07	-420	PRR15L	Promoter	NA	0.768647	4.58757e-07
COAD_4269	chr1	59892188	59892689	chr1	60357860	60358361	16304	COAD_4269	34351	CYP2J2	59926790	protein_coding	0.484702	0.00396128	34351	CYP2J2	Distal	5778	0.484702	0.00416875	CYP2J2_p2	ClusterDriven
BRCA_77203	chr6	122494806	122495307	chr6	122815951	122816452	213794	BRCA_77203	23140	PKIB	122471917	protein_coding	0.581718	0.000249728	23134	RP3-425C14.5	Intron	25984	0.578521	0.00028238	PKIB_p1	ClusterDriven
LIHC_113649	chr20	44431267	44431768	chr20	43059907	43060408	526861	LIHC_113649	75818	HNF4A	44355700	protein_coding	0.832549	6.37e-08	-6375	AL132772.1	3' UTR	74806	0.827796	7.44e-08	HNF4A_p4	Heterogeneous
ESCA_106935	chr17	58331266	58331767	chr17	56408627	56409128	479383	ESCA_106935	991	RP5-1171I10.5	58332508	antisense	0.472708	0.00536537	-190	AC004687.1	Promoter	NA	0.479516	0.00476729
KIRP_62844	chr7	155809467	155809968	chr7	155602161	155602662	256324	KIRP_62844	2555	SHH	155812273	protein_coding	0.756139	7.07368e-07	2555	SHH	Promoter	NA	0.756139	7.02301e-07
KIRP_100818	chr14	57290658	57291159	chr14	57757376	57757877	418180	KIRP_100818	202958	C14orf105	57493867	protein_coding	0.581333	0.000252672	-21899	EXOC5	3' UTR	55872	0.581333	0.000258537	C14orf105_p1	ClusterDriven
COAD_21047	chr2	233013056	233013557	chr2	233877766	233878267	93878	COAD_21047	693	AC106876.2	233012614	processed_transcript	0.868573	2.83035e-08	-33	NGEF	Promoter	NA	0.868573	2.83196e-08
STAD_413	chr1	3459963	3460464	chr1	3376527	3377028	1417	STAD_413	-27032	RP11-168F9.2	3487246	lincRNA	0.493298	0.00316374	5788	ARHGEF16	Intron	163	0.493298	0.00332129	RP11-168F9.2_m2	Heterogeneous
CESC_12462	chr3	101518309	101518810	chr3	101237153	101237654	113244	CESC_12462	-3331	FAM172BP	101521891	processed_pseudogene	0.571089	0.000346466	-3329	FAM172BP	Distal	14932	0.571089	0.000355713	FAM172BP_m1	Heterogeneous
HNSC_6419	chr1	170309456	170309957	chr1	170278597	170279098	32811	HNSC_6419	-353021	PRRX1	170662728	protein_coding	0.503099	0.00244018	-25497	LINC01142	Distal	3159	0.501274	0.00268357	PRRX1_m1	ClusterDriven
COAD_99522	chr17	10786353	10786854	chr17	10689670	10690171	466727	COAD_99522	17495	LINC00675	10804099	lincRNA	0.772666	4.05e-07	-5453	RP11-963H4.5	Intron	65151	0.772666	4.02e-07	LINC00675_p6	Heterogeneous
HNSC_70377	chr15	59276631	59277132	chr15	59568830	59569331	435004	HNSC_70377	171804	CCNB2	59105078	protein_coding	0.535231	0.00100109	-5718	RP11-429D19.1	Intron	57703	0.535231	0.00103846	CCNB2_p3	Heterogeneous
COAD_116964	chr21	41500258	41500759	chr21	42872185	42872686	538623	COAD_116964	196297	FAM3B	41304212	protein_coding	0.555974	0.000546918	30607	TMPRSS2	Intron	76963	0.555835	0.000566797	FAM3B_p3	Heterogeneous
HNSC_22854	chr3	194056673	194057174	chr3	193774462	193774963	131865	HNSC_22854	312819	LRRC15	194369743	protein_coding	0.4722	0.00543324	-13177	RP11-407B7.3	Intron	18121	0.481187	0.00456623	LRRC15_p5	ClusterDriven
LGG_22932	chr5	11904263	11904764	chr5	11904375	11904876	161166	LGG_22932	-471	CTNND2	11904043	protein_coding	0.7744	3.8203e-07	-469	CTNND2	Promoter	NA	0.777438	3.42151e-07
KIRC_74004	chr16	57304911	57305412	chr16	57338823	57339324	456729	KIRC_74004	-142263	COQ9	57447425	protein_coding	0.507655	0.00215897	-16188	CTC-661I16.1	Distal	60894	0.507655	0.00225612	COQ9_m3	ClusterDriven
COAD_16611	chr2	109675592	109676093	chr2	110433169	110433670	73365	COAD_16611	440723	MALL	110116566	protein_coding	0.542012	0.000824631	8715	BMS1P19	Distal	12865	0.544749	0.000787838	MALL_p1	Heterogeneous
ACC_40466	chr8	38466023	38466524	chr8	38323541	38324042	265089	ACC_40466	2560	FGFR1	38468834	protein_coding	0.691646	6.55e-06	2560	FGFR1	Intron	35495	0.677024	1.09e-05	FGFR1_p2	Heterogeneous
SKCM_80182	chr15	90316091	90316592	chr15	90859323	90859824	442547	SKCM_80182	213693	CTD-2315E11.1	90102649	lincRNA	0.516924	0.00167593	21301	AC091167.1	Distal	58255	0.505275	0.00240848	CTD-2315E11.1_p1	Heterogeneous
GBM_76301	chrX	54357367	54357868	chrX	54383800	54384301	555453	GBM_76301	1024	WNK3	54358642	protein_coding	0.742789	1.11e-06	1024	WNK3	Intron	80851	0.742789	1.11e-06	WNK3_p2	Heterogeneous
GBM_6552	chr1	204493410	204493911	chr1	204462538	204463039	40447	GBM_6552	1063	PIK3C2B	204494724	protein_coding	0.702727	4.46e-06	1063	PIK3C2B	Intron	8256	0.703232	4.38e-06	PIK3C2B_p4	Heterogeneous
COAD_76	chr1	1136940	1137441	chr1	1072320	1072821	175	COAD_76	174	LINC01342	1137017	lincRNA	0.657152	2.13e-05	174	LINC01342	Intron	49	0.657152	2.15e-05	LINC01342_p1	Heterogeneous
CESC_48880	chr19	6765936	6766437	chr19	6765947	6766448	503692	CESC_48880	1401	SH2D3A	6767588	protein_coding	0.791231	2.21e-07	1401	SH2D3A	Intron	72138	0.791231	2.2e-07	SH2D3A_p3	Heterogeneous
KIRC_32335	chr6	36290524	36291025	chr6	36258301	36258802	199860	KIRC_32335	47572	PNPLA1	36243203	protein_coding	0.49434	0.00307648	46110	C6orf222	Intron	25245	0.49434	0.00323072	PNPLA1_p1	Heterogeneous
CESC_19488	chr5	177312820	177313321	chr5	176739821	176740322	188557	CESC_19488	-90133	GRK6	177403204	protein_coding	0.474482	0.00513033	-312	MXD3	Promoter	NA	0.474482	0.00542186
BRCA_152373	chr14	37544373	37544874	chr14	38013578	38014079	415637	BRCA_152373	346711	MIPOL1	37197913	protein_coding	0.559637	0.0004899	-19421	RP11-356O9.1	Intron	53200	0.531047	0.00117088	MIPOL1_p6	ClusterDriven
CHOL_39529	chr11	416622	417123	chr11	416622	417123	339934	CHOL_39529	582	SIGIRR	417455	protein_coding	0.68053	9.6e-06	582	SIGIRR	Intron	44696	0.68053	9.65e-06	SIGIRR_p3	Heterogeneous
HNSC_78753	chr17	75124702	75125203	chr17	73120797	73121298	484031	HNSC_78753	16397	RP11-649A18.5	75141350	sense_intronic	0.494515	0.00306235	-5928	RP11-649A18.3	Intron	67229	0.492968	0.00335003	RP11-649A18.5_p3	Heterogeneous
LGG_52154	chr11	134068754	134069255	chr11	133938649	133939150	367338	LGG_52154	80	JAM3	134068925	protein_coding	0.610468	9.98785e-05	80	JAM3	Promoter	NA	0.605042	0.000121151
COAD_90322	chr14	102922355	102922856	chr14	103388692	103389193	427321	COAD_90322	-50	AMN	102922656	protein_coding	0.844331	4.75705e-08	-48	AMN	Promoter	NA	0.843536	4.89956e-08
STAD_5126	chr1	94385275	94385776	chr1	94850831	94851332	21334	STAD_5126	-434816	SLC44A3	94820342	protein_coding	0.539006	0.000899031	21356	RP11-366L18.1	Distal	1425	0.539006	0.000931531	SLC44A3_m1	Heterogeneous
BLCA_66757	chr12	54387607	54388108	chr12	54781391	54781892	380773	BLCA_66757	-442661	MUCL1	54830519	protein_coding	0.499804	0.00266338	3440	ZNF385A	Intron	48185	0.504946	0.00242996	MUCL1_m1	ClusterDriven
CHOL_34867	chr9	110214023	110214524	chr9	112976303	112976804	306991	CHOL_34867	-6085	C9orf152	110208189	protein_coding	0.680303	9.68e-06	-6083	C9orf152	Distal	38796	0.680303	9.73e-06	C9orf152_m1	Heterogeneous
PRAD_86303	chr16	1679987	1680488	chr16	1729988	1730489	446141	PRAD_86303	1982	HN1L	1678256	protein_coding	0.593823	0.000170451	1982	HN1L	Promoter	NA	0.593823	0.000174137
LIHC_99177	chr17	4772216	4772717	chr17	4675511	4676012	465273	LIHC_99177	583	TM4SF5	4771884	protein_coding	0.792035	2.17e-07	583	TM4SF5	Intron	63118	0.794272	2.01e-07	TM4SF5_p1	Heterogeneous
BLCA_104470	chr22	30649344	30649845	chr22	31045331	31045832	544151	BLCA_104470	18295	DUSP18	30667890	protein_coding	0.501741	0.00253078	5219	CTA-963H5.5	Intron	79328	0.501741	0.00264984	DUSP18_p4	ClusterDriven
CHOL_65772	chr22	22691532	22692033	chr22	23034016	23034517	541963	CHOL_65772	1529	LL22NC03-102D1.18	22693312	lincRNA	0.572559	0.000331331	1529	LL22NC03-102D1.18	Distal	79110	0.576252	0.000303137	LL22NC03-102D1.18_p1	ClusterDriven
BLCA_56	chr1	1073158	1073659	chr1	1008538	1009039	143	BLCA_56	898	RNF223	1074307	protein_coding	0.717468	2.66e-06	898	RNF223	Intron	4568	0.717468	2.65e-06	RNF223_p5	Heterogeneous
HNSC_75946	chr17	15959125	15959626	chr17	15862439	15862940	467389	HNSC_75946	14459	ADORA2B	15944917	protein_coding	0.627122	5.8e-05	14459	ADORA2B	Intron	63292	0.627122	5.88e-05	ADORA2B_p2	Heterogeneous
LGG_43832	chr9	137173659	137174160	chr9	140068111	140068612	314485	LGG_43832	-1501	TMEM210	137172409	protein_coding	0.729361	1.76e-06	-1499	TMEM210	Distal	39310	0.723777	2.13e-06	TMEM210_m1	Heterogeneous
STAD_46970	chr7	90425348	90425849	chr7	90054662	90055163	242726	STAD_46970	-40825	CDK14	90466424	protein_coding	-0.461358	0.00759303	22165	CTB-13L3.1	Intron	29628	-0.468321	0.00680649	CDK14_m1	ClusterDriven
PCPG_41581	chr9	33750947	33751448	chr9	33750945	33751446	297311	PCPG_41581	732	PRSS3	33750466	protein_coding	0.808568	1.29e-07	732	PRSS3	Intron	37091	0.808269	1.31e-07	PRSS3_p1	Heterogeneous
PRAD_79565	chr14	37600264	37600765	chr14	38069469	38069970	415683	PRAD_79565	-4456	FOXA1	37596059	protein_coding	0.792653	2.13e-07	-4454	FOXA1	Intron	55769	0.797019	1.82e-07	FOXA1_m1	Heterogeneous
LUSC_113528	chr22	22928674	22929175	chr22	23270850	23271351	542009	LUSC_113528	242199	IGLV3-25	22686726	IG_V_gene	0.58961	0.000194846	6331	IGLC7	Distal	78038	0.591586	0.000186982	IGLV3-25_p4	Heterogeneous
LGG_58032	chr14	23352122	23352623	chr14	23821331	23821832	413004	LGG_58032	539	SLC22A17	23352912	protein_coding	0.820668	9.11e-08	539	SLC22A17	5' UTR	55436	0.823581	8.34e-08	SLC22A17_p1	Heterogeneous
TGCT_5186	chr1	160707377	160707878	chr1	160677167	160677668	30138	TGCT_5186	-31429	SLAMF7	160739057	protein_coding	0.550491	0.000643782	4223	CD48	Intron	2915	0.555631	0.000570197	SLAMF7_m7	Heterogeneous
LIHC_94181	chr15	85031751	85032252	chr15	85574982	85575483	441359	LIHC_94181	147348	SLC28A1	84884654	protein_coding	0.596828	0.000154712	51562	PDE8A	Intron	58096	0.597859	0.00015269	SLC28A1_p6	ClusterDriven
BLCA_90888	chr18	7569018	7569519	chr18	7569016	7569517	489129	BLCA_90888	2487	PTPRM	7566782	protein_coding	0.624259	6.37e-05	2487	PTPRM	Intron	67566	0.624259	6.47e-05	PTPRM_p1	Heterogeneous
COAD_115611	chr20	62428098	62428599	chr20	61003154	61003655	532498	COAD_115611	-816	RBBP8NL	62427533	protein_coding	0.769655	4.48675e-07	522	RP5-908M14.5	Promoter	NA	0.768626	4.59067e-07
KIRC_24700	chr5	1119288	1119789	chr5	1119403	1119904	159079	KIRC_24700	-82056	SLC6A19	1201595	protein_coding	0.485881	0.00384305	-7502	SLC12A7	Distal	20957	0.490933	0.00353503	SLC6A19_m3	ClusterDriven
CESC_31309	chr10	103781273	103781774	chr10	105541031	105541532	333716	CESC_31309	35558	SH3PXD2A-AS1	103745966	antisense	0.720769	2.37e-06	35558	SH3PXD2A-AS1	Intron	40569	0.720769	2.37e-06	SH3PXD2A-AS1_p2	Heterogeneous
LGG_58740	chr14	52950263	52950764	chr14	53416981	53417482	417353	LGG_58740	1921	FERMT2	52952435	protein_coding	0.593858	0.000170262	1921	FERMT2	Promoter	NA	0.593858	0.000173932
COAD_71080	chr11	624530	625031	chr11	624530	625031	340035	COAD_71080	1297	CDHR5	626078	protein_coding	0.867657	2.86e-08	1297	CDHR5	Intron	44724	0.867657	2.85e-08	CDHR5_p5	Heterogeneous
KIRC_18421	chr3	109162381	109162882	chr3	108881228	108881729	114340	KIRC_18421	-15533	LINC00488	109178165	lincRNA	0.488465	0.00359112	14733	RP11-59E19.4	Distal	14976	0.488465	0.00377439	LINC00488_m2	ClusterDriven
CESC_50797	chr19	49553939	49554440	chr19	50057196	50057697	515275	CESC_50797	263186	FUZ	49817376	protein_coding	-0.567138	0.000425991	-12480	Y_RNA	Distal	73494	-0.569483	0.000408307	FUZ_p1	Heterogeneous
HNSC_79980	chr18	3618234	3618735	chr18	3618233	3618734	488512	HNSC_79980	15485	DLGAP1-AS2	3603000	antisense	0.513714	0.00183068	15485	DLGAP1-AS2	Intron	67555	0.512698	0.00196528	DLGAP1-AS2_p1	ClusterDriven
CHOL_66079	chr22	30573885	30574386	chr22	30969872	30970373	544125	CHOL_66079	451	GAL3ST1	30574587	protein_coding	0.829427	7.06e-08	451	GAL3ST1	Intron	79323	0.829427	7.1e-08	GAL3ST1_p11	Heterogeneous
ACC_57602	chr12	54261779	54262280	chr12	54655563	54656064	380717	ACC_57602	-180127	RP11-834C11.7	54081903	transcribed_unprocessed_pseudogene	0.480089	0.00445546	-583	RP11-968A15.2	Promoter	NA	0.479841	0.00472768
STAD_71772	chr11	46276544	46277045	chr11	46298095	46298596	348471	STAD_71772	-2248	CTD-2589M5.4	46274547	antisense	0.678232	1.03824e-05	-864	CREB3L1	Promoter	NA	0.668565	1.45386e-05
PRAD_100899	chr19	33031434	33031935	chr19	33522340	33522841	509926	PRAD_100899	-273351	CTD-2540B15.9	33305036	lincRNA	0.460672	0.00720408	-19828	CTC-461H2.2	Intron	70325	0.462607	0.0073077	CTD-2540B15.9_m1	ClusterDriven
LUSC_113522	chr22	22865565	22866066	chr22	23207744	23208245	541996	LUSC_113522	131196	IGLL5	22734620	protein_coding	0.547272	0.000707502	-5689	IGLV4-3	Distal	78061	0.547309	0.000730783	IGLL5_p1	Heterogeneous
ESCA_105856	chr17	43176103	43176604	chr17	41328120	41328621	474972	ESCA_105856	-377650	COA3	42798704	protein_coding	0.450606	0.00915328	5873	NBR1	Exon	66239	0.454982	0.00881103	COA3_m2	ClusterDriven
CHOL_30038	chr8	22053959	22054460	chr8	21911470	21911971	260950	CHOL_30038	5215	DMTN	22048995	protein_coding	0.544094	0.000776023	5215	DMTN	Promoter	NA	0.544094	0.000803607
COAD_71081	chr11	625217	625718	chr11	625217	625718	340036	COAD_71081	610	CDHR5	626078	protein_coding	0.82201	8.69e-08	610	CDHR5	Intron	44725	0.82201	8.69e-08	CDHR5_p5	Heterogeneous
BLCA_96851	chr19	37251510	37252011	chr19	37742412	37742913	511094	BLCA_96851	335432	ZNF568	36916329	protein_coding	0.643665	3.34762e-05	-149	LINC01535	Promoter	NA	0.639093	3.94609e-05
ACC_22947	chr5	34756798	34757299	chr5	34756903	34757404	164155	ACC_22947	291086	AGXT2	35048135	protein_coding	0.732881	1.56e-06	-81782	TTC23L	Intron	23076	0.753021	7.8e-07	AGXT2_p5	Heterogeneous
BRCA_144095	chr12	97276061	97276562	chr12	97669839	97670340	389315	BRCA_144095	-103	RP11-541G9.2	97276209	lincRNA	0.558398	0.000508426	-101	RP11-541G9.2	Promoter	NA	0.530708	0.0011822
ACC_57247	chr12	50926862	50927363	chr12	51320645	51321146	379455	ACC_57247	465754	GALNT6	51392867	protein_coding	-0.471837	0.00588392	3641	METTL7A	Intron	50064	-0.471837	0.00623472	GALNT6_p1	ClusterDriven
CESC_30522	chr10	72292139	72292640	chr10	74051897	74052398	327142	CESC_30522	-399741	MCU	72692131	protein_coding	0.462156	0.00695111	-16408	RP11-442H21.2	Distal	40123	0.462156	0.00739085	MCU_m1	ClusterDriven
MESO_52912	chr12	95204318	95204819	chr12	95598094	95598595	388832	MESO_52912	12913	FGD6	95217482	protein_coding	0.505683	0.00227767	12913	FGD6	Intron	50730	0.513232	0.00193669	FGD6_p1	Heterogeneous
BLCA_83563	chr16	84370284	84370785	chr16	84403890	84404391	461804	BLCA_83563	2008	ATP2C2	84368527	protein_coding	0.840607	5.31e-08	2008	ATP2C2	Intron	61319	0.840607	5.26e-08	ATP2C2_p1	Heterogeneous
UCEC_62428	chr10	132446712	132447213	chr10	134260216	134260717	339415	UCEC_62428	2636	C10orf91	132444327	lincRNA	0.560596	0.00047604	2636	C10orf91	Intron	40882	0.560596	0.00049056	C10orf91_p1	Heterogeneous
UCEC_46550	chr7	99330504	99331005	chr7	98928127	98928628	244809	UCEC_46550	-123249	KPNA7	99207506	protein_coding	0.492378	0.00324075	4857	ARPC1A	Intron	31987	0.489113	0.0037094	KPNA7_m2	ClusterDriven
COAD_18325	chr2	165794955	165795456	chr2	166651465	166651966	81860	COAD_18325	-524	GALNT3	165794682	protein_coding	0.732648	1.57216e-06	355	AC009495.2	Promoter	NA	0.732648	1.5661e-06
COAD_85683	chr13	73039668	73040169	chr13	73613806	73614307	405616	COAD_85683	312170	BORA	72727749	protein_coding	0.528594	0.00120894	3518	PSMD10P3	Distal	51681	0.507215	0.00228416	BORA_p4	ClusterDriven
PRAD_57326	chr9	110207981	110208482	chr9	112970261	112970762	306988	PRAD_57326	-43	C9orf152	110208189	protein_coding	0.859892	3.36457e-08	-41	C9orf152	Promoter	NA	0.859892	3.35124e-08
PRAD_79546	chr14	37584943	37585444	chr14	38054148	38054649	415664	PRAD_79546	-10653	TTC6	37595847	protein_coding	0.773163	3.98e-07	-10651	TTC6	Distal	53244	0.770533	4.33e-07	TTC6_m5	Heterogeneous
STAD_98856	chr17	35341521	35342022	chr17	33668540	33669041	471264	STAD_98856	-156446	RP11-1094M14.8	35498218	processed_pseudogene	0.501855	0.00252298	-2457	RP11-686D22.2	Distal	63557	0.501855	0.00264171	RP11-1094M14.8_m3	Heterogeneous
PRAD_890	chr1	10635353	10635854	chr1	10695410	10695911	3392	PRAD_890	161046	CASZ1	10796650	protein_coding	0.723964	2.12e-06	-3635	RP4-734G22.3	Distal	4817	0.723964	2.12e-06	CASZ1_p1	Heterogeneous
CESC_52467	chr20	62349891	62350392	chr20	60924947	60925448	532435	CESC_52467	17170	LAMA5	62367312	protein_coding	0.501264	0.00256281	-2851	LAMA5-AS1	Intron	76333	0.513562	0.00191861	LAMA5_p1	Heterogeneous
CESC_43392	chr16	50683880	50684381	chr16	50717791	50718292	455249	CESC_43392	-2778	SNX20	50681353	protein_coding	0.528381	0.00121623	-2776	SNX20	Distal	62219	0.528381	0.00126387	SNX20_m1	Heterogeneous
KIRP_60490	chr7	116591674	116592175	chr7	116231728	116232229	248543	KIRP_60490	-20691	AC006159.4	116571234	antisense	0.574032	0.000316699	-20689	AC006159.4	Intron	32376	0.540883	0.000882478	AC006159.4_m1	ClusterDriven
STAD_41061	chr6	106724765	106725266	chr6	107172640	107173141	210700	STAD_41061	62525	RP1-60O19.1	106787541	lincRNA	0.765976	5.05e-07	14038	RNU6-117P	Intron	27806	0.795095	1.95e-07	RP1-60O19.1_p5	Heterogeneous
LIHC_16472	chr2	38794480	38794981	chr2	39021622	39022123	60677	LIHC_16472	-43237	SRSF7	38751494	protein_coding	-0.471658	0.00590901	16923	ASS1P2	Distal	12095	-0.468811	0.0067253	SRSF7_m1	ClusterDriven
CHOL_13881	chr3	94028400	94028901	chr3	93747244	93747745	112340	CHOL_13881	-41	STX19	94028610	protein_coding	0.733078	1.54923e-06	-39	STX19	Promoter	NA	0.733078	1.54469e-06
TGCT_52323	chr14	22790202	22790703	chr14	23259411	23259912	412778	TGCT_52323	39367	SLC7A7	22829820	protein_coding	0.454904	0.00827102	-23889	CTD-2555K7.2	Intron	55428	0.453742	0.0090839	SLC7A7_p1	ClusterDriven
LIHC_16187	chr2	31414493	31414994	chr2	31637359	31637860	59374	LIHC_16187	-29	XDH	31414715	protein_coding	0.716137	2.79381e-06	-27	XDH	Promoter	NA	0.713652	3.03514e-06
LIHC_4471	chr1	74731544	74732045	chr1	75197228	75197729	18450	LIHC_4471	-32462	RP11-17E13.2	74699333	lincRNA	0.616649	8.17e-05	-1355	TYW3	Intron	5837	0.616649	8.31e-05	RP11-17E13.2_m1	ClusterDriven
MESO_2313	chr1	47191482	47191983	chr1	47657154	47657655	13689	MESO_2313	-689	PDZK1IP1	47191044	protein_coding	0.787939	2.45653e-07	-687	PDZK1IP1	Promoter	NA	0.787939	2.43664e-07
PRAD_110011	chr22	44755923	44756424	chr22	45151803	45152304	548537	PRAD_110011	3616	ARHGAP8	44752558	protein_coding	0.653201	2.43e-05	3616	ARHGAP8	Intron	78820	0.652581	2.51e-05	ARHGAP8_p2	Heterogeneous
COAD_91576	chr15	45450375	45450876	chr15	45742573	45743074	432644	COAD_91576	2199	RP11-519G16.3	45448427	antisense	0.704786	4.15e-06	2199	RP11-519G16.3	Intron	57474	0.704786	4.15e-06	RP11-519G16.3_p2	Heterogeneous
TGCT_64827	chr19	6753522	6754023	chr19	6753533	6754034	503689	TGCT_64827	222774	TNFSF9	6530999	protein_coding	0.530899	0.00113271	-2304	CTD-3128G10.6	Intron	69546	0.530899	0.00117576	TNFSF9_p4	Heterogeneous
BLCA_101740	chr20	57618975	57619476	chr20	56194031	56194532	531233	BLCA_101740	1350	ZBP1	57620576	protein_coding	0.616083	8.32e-05	1350	ZBP1	Intron	76209	0.631871	5.02e-05	ZBP1_p3	Heterogeneous
MESO_17171	chr3	142724843	142725344	chr3	142443685	142444186	121170	MESO_17171	1020	TRPC1	142724074	protein_coding	0.622996	6.64e-05	1020	TRPC1	Intron	15393	0.622996	6.75e-05	TRPC1_p1	Heterogeneous
LIHC_110386	chr19	44694193	44694694	chr19	45197463	45197964	513434	LIHC_110386	-83425	CBLC	44777869	protein_coding	0.484082	0.00402411	-4705	CEACAM16	Intron	70871	0.484212	0.00422174	CBLC_m3	ClusterDriven
LIHC_110969	chr19	48963264	48963765	chr19	49466521	49467022	515080	LIHC_110969	-1786	FTL	48965301	protein_coding	0.492052	0.00326818	-458	CTD-2639E6.9	Promoter	NA	0.492052	0.00343329
COAD_37668	chr5	127884389	127884890	chr5	127220081	127220582	178145	COAD_37668	-224846	KDELC1P1	128109486	processed_pseudogene	0.499163	0.00270849	-26834	CTC-228N24.2	Intron	21711	0.499163	0.00284035	KDELC1P1_m3	ClusterDriven
BLCA_6007	chr1	153515802	153516303	chr1	153488278	153488779	27626	BLCA_6007	100933	S100A14	153616986	protein_coding	0.646004	3.1e-05	-15287	RN7SL44P	Distal	6975	0.642287	3.54e-05	S100A14_p1	Heterogeneous
KIRP_60512	chr7	116633644	116634145	chr7	116273698	116274199	248566	KIRP_60512	346515	CAV2	116287380	protein_coding	0.523422	0.0013998	-19073	LINC01510	Distal	30064	0.521652	0.00153224	CAV2_p5	ClusterDriven
KIRC_58064	chr11	118619879	118620380	chr11	118490594	118491095	363971	KIRC_58064	-447562	VPS11	119067692	protein_coding	0.521337	0.00148373	13690	PHLDB1	Intron	44318	0.521337	0.00154583	VPS11_m1	ClusterDriven
UCEC_10727	chr1	226124071	226124572	chr1	226311772	226312273	46592	UCEC_10727	-241953	TMEM63A	225882369	protein_coding	0.533812	0.00104259	-2854	RP11-396C23.3	Distal	8664	0.533515	0.00109089	TMEM63A_m4	Heterogeneous
COAD_111287	chr19	50178215	50178716	chr19	50681472	50681973	515519	COAD_111287	-9720	MYH14	50188186	protein_coding	0.543355	0.000792788	-9718	MYH14	Distal	71167	0.542856	0.000833432	MYH14_m3	ClusterDriven
COAD_103603	chr17	75611955	75612456	chr17	73608036	73608537	484308	COAD_103603	87126	LLGL2	75525080	protein_coding	0.605649	0.000116657	-21226	SMIM5	Intron	64650	0.599826	0.000143234	LLGL2_p3	Heterogeneous
PRAD_24317	chr3	151085993	151086494	chr3	150803780	150804281	122693	PRAD_24317	547	MED12L	151085697	protein_coding	0.686517	7.82257e-06	547	MED12L	Promoter	NA	0.687283	7.65135e-06
LUAD_40508	chr5	36180395	36180896	chr5	36180497	36180998	164513	LUAD_40508	61633	NADK2	36242279	protein_coding	0.47393	0.00520245	25527	RNU6-1305P	Intron	23108	0.460414	0.00771665	NADK2_p3	ClusterDriven
LGG_14997	chr3	28575879	28576380	chr3	28617370	28617871	101678	LGG_14997	1339	LINC00693	28574791	antisense	0.776125	3.59461e-07	1339	LINC00693	Promoter	NA	0.776125	3.57881e-07
HNSC_77931	chr17	58329398	58329899	chr17	56406759	56407260	479381	HNSC_77931	2859	RP5-1171I10.5	58332508	antisense	0.48342	0.00409055	-887	BZRAP1	Promoter	NA	0.488152	0.00380574
BRCA_130730	chr11	67673385	67673886	chr11	67440856	67441357	352913	BRCA_130730	7564	ALDH3B2	67681200	protein_coding	0.773323	3.96e-07	7564	ALDH3B2	Intron	45866	0.770048	4.39e-07	ALDH3B2_p18	Heterogeneous
LIHC_81895	chr12	57454465	57454966	chr12	57848248	57848749	381619	LIHC_81895	2393	INHBE	57452323	protein_coding	0.668096	1.46752e-05	2393	INHBE	Promoter	NA	0.671335	1.3241e-05
GBM_76345	chrX	63784994	63785495	chrX	63004874	63005375	555756	GBM_76345	24029	ARHGEF9	63809274	protein_coding	0.507614	0.00216147	842	MIR1468	Promoter	NA	0.500718	0.00272443
TGCT_39147	chr9	131254005	131254506	chr9	134129392	134129893	312247	TGCT_39147	22291	FAM78A	131276547	protein_coding	0.458717	0.00755184	13569	RP11-544A12.5	Distal	39065	0.458717	0.00804299	FAM78A_p1	ClusterDriven
ESCA_5607	chr1	89272829	89273330	chr1	89738512	89739013	20321	ESCA_5607	-276	GBP5	89272804	protein_coding	0.733259	1.54004e-06	-274	GBP5	Promoter	NA	0.733259	1.53503e-06
KIRP_103079	chr14	103074370	103074871	chr14	103540707	103541208	427383	KIRP_103079	151965	AMN	102922656	protein_coding	0.634677	4.51e-05	-17157	CDC42BPB	Distal	55189	0.634677	4.58e-05	AMN_p6	Heterogeneous
COAD_95582	chr16	20327408	20327909	chr16	20338730	20339231	450423	COAD_95582	149	GP2	20327808	protein_coding	0.78267	2.90523e-07	149	GP2	Promoter	NA	0.78267	2.89493e-07
PRAD_101111	chr19	35449332	35449833	chr19	35940234	35940735	510663	PRAD_101111	5676	FFAR2	35443907	protein_coding	0.690218	6.87825e-06	5676	FFAR2	Promoter	NA	0.689997	6.95081e-06
UCEC_10629	chr1	225766233	225766734	chr1	225953935	225954436	46411	UCEC_10629	-11329	SRP9	225777813	protein_coding	0.532107	0.00109436	-11327	SRP9	Distal	4306	0.524474	0.00141373	SRP9_m6	ClusterDriven
CESC_53951	chr22	37284798	37285299	chr22	37680839	37681340	545803	CESC_53951	3022	CYTH4	37282027	protein_coding	0.515363	0.00174949	3022	CYTH4	Intron	78537	0.515363	0.00182481	CYTH4_p1	Heterogeneous
CHOL_60386	chr19	17794813	17795314	chr19	17905622	17906123	507374	CHOL_60386	236	B3GNT3	17794828	protein_coding	0.844053	4.80561e-08	236	B3GNT3	Promoter	NA	0.844053	4.8258e-08
STAD_73406	chr11	67946296	67946797	chr11	67713767	67714268	352990	STAD_73406	-6773	RP5-903G2.2	67939774	lincRNA	0.490863	0.00337205	-6771	RP5-903G2.2	Intron	45898	0.485992	0.0040288	RP5-903G2.2_m1	ClusterDriven
CESC_20487	chr6	30810734	30811235	chr6	30778511	30779012	197969	CESC_20487	-347557	TCF19	31158542	protein_coding	0.473334	0.00528223	19674	LINC00243	Intron	24995	0.473334	0.00558548	TCF19_m1	ClusterDriven
CHOL_14176	chr3	112085255	112085756	chr3	111804102	111804603	114739	CHOL_14176	100492	RP11-757F18.3	112185998	processed_pseudogene	0.51651	0.00169466	-827	C3orf52	Promoter	NA	0.51651	0.00176755
LUAD_35564	chr4	74108957	74109458	chr4	74974674	74975175	143987	LUAD_35564	239815	CXCL1	73869393	protein_coding	0.469985	0.00573937	-4964	MTHFD2L	Distal	18917	0.469985	0.00607816	CXCL1_p4	ClusterDriven
COAD_99124	chr17	4771657	4772158	chr17	4674952	4675453	465272	COAD_99124	24	TM4SF5	4771884	protein_coding	0.877053	2.38414e-08	24	TM4SF5	Promoter	NA	0.878262	2.30763e-08
CHOL_51636	chr16	2162602	2163103	chr16	2212603	2213104	446435	CHOL_51636	-266541	CCNF	2429394	protein_coding	0.461221	0.00711031	7155	TRAF7	Promoter	NA	0.461221	0.00756521
KIRP_65798	chr8	66126583	66127084	chr8	67038818	67039319	270826	KIRP_65798	-62	TRIM55	66126896	protein_coding	0.777202	3.46894e-07	-60	TRIM55	Promoter	NA	0.778596	3.29358e-07
BLCA_20318	chr3	42135001	42135502	chr3	42176493	42176994	104107	BLCA_20318	-354047	VIPR1	42489299	protein_coding	0.5234	0.00140064	11119	TPMTP2	Intron	14401	0.5234	0.00145831	VIPR1_m6	ClusterDriven
CESC_43814	chr16	68756183	68756684	chr16	68790086	68790587	458614	CESC_43814	120245	CDH3	68636189	protein_coding	0.621576	6.96e-05	13939	AC099314.1	Intron	61032	0.621576	7.07e-05	CDH3_p2	Heterogeneous
CESC_13092	chr3	126782463	126782964	chr3	126501306	126501807	117689	CESC_13092	-205880	PLXNA1	126988594	protein_coding	0.532308	0.001088	-15237	RCC2P4	Intron	15185	0.532308	0.00112924	PLXNA1_m2	ClusterDriven
ESCA_60932	chr8	127294551	127295052	chr8	128306796	128307297	285296	ESCA_60932	187337	CASC8	127482139	antisense	0.590484	0.000189637	2569	RP11-382A18.3	Intron	36388	0.577231	0.000294055	CASC8_p1	Heterogeneous
CESC_52169	chr20	49805110	49805611	chr20	48421647	48422148	528731	CESC_52169	348373	TMEM189	50153734	protein_coding	0.476006	0.00493754	-7350	SLC9A8	Distal	76144	0.476733	0.00511939	TMEM189_p2	ClusterDriven
THCA_60965	chr12	52248997	52249498	chr12	52642781	52643282	379961	THCA_60965	9619	KRT87P	52258867	transcribed_unprocessed_pseudogene	0.628186	5.594e-05	-50	KRT86	Promoter	NA	0.628186	5.67266e-05
PRAD_11287	chr2	9644651	9645152	chr2	9784780	9785281	54016	PRAD_11287	-306791	GRHL1	9951693	protein_coding	0.622214	6.81e-05	6130	RP11-521D12.1	Intron	8970	0.617305	8.13e-05	GRHL1_m1	Heterogeneous
BLCA_96780	chr19	36132389	36132890	chr19	36623291	36623792	510932	BLCA_96780	77759	WDR62	36054881	protein_coding	0.509249	0.0020679	-6933	CAPNS1	Distal	70429	0.487632	0.00385844	WDR62_p4	ClusterDriven
HNSC_90299	chr22	36921365	36921866	chr22	37317407	37317908	545664	HNSC_90299	253438	IL2RB	37175054	protein_coding	0.533993	0.00103708	7988	CSF2RB	Promoter	NA	0.533993	0.00107617
CESC_843	chr1	16091208	16091709	chr1	16417703	16418204	4880	CESC_843	473959	DDI2	15617500	protein_coding	0.57204	0.000336702	-17825	FAM131C	Distal	346	0.57204	0.000345511	DDI2_p3	Heterogeneous
KIRC_18726	chr3	122977980	122978481	chr3	122696827	122697328	116629	KIRC_18726	50374	SEMA5B	123028605	protein_coding	0.584498	0.000228769	50374	SEMA5B	Intron	17092	0.584498	0.000234033	SEMA5B_p4	ClusterDriven
PRAD_59083	chr9	136804396	136804897	chr9	139698848	139699349	314221	PRAD_59083	367762	TMEM210	137172409	protein_coding	0.644788	3.2256e-05	-3273	RABL6	Promoter	NA	0.644788	3.26217e-05
LIHC_3493	chr1	53899712	53900213	chr1	54365385	54365886	14899	LIHC_3493	8724	DIO1	53891239	protein_coding	0.577217	0.000286855	8724	DIO1	Intron	1064	0.577217	0.000294165	DIO1_p2	Heterogeneous
BLCA_64253	chr11	130159509	130160010	chr11	130029404	130029905	366658	BLCA_64253	198	ST14	130159562	protein_coding	0.849482	4.25e-08	198	ST14	5' UTR	44584	0.849482	4.25e-08	ST14_p1	Heterogeneous
LIHC_33911	chr4	74110087	74110588	chr4	74975804	74976305	143989	LIHC_33911	-11045	CXCL2	74099293	protein_coding	0.513324	0.00185039	-3834	MTHFD2L	Distal	20151	0.513324	0.00193179	CXCL2_m3	Heterogeneous
BRCA_177881	chr17	47956122	47956623	chr17	46033488	46033989	476390	BRCA_177881	1505	PRR15L	47957878	protein_coding	0.754704	7.43e-07	1505	PRR15L	Intron	66427	0.754835	7.33e-07	PRR15L_p4	Heterogeneous
COAD_116640	chr21	36640291	36640792	chr21	38012589	38013090	537406	COAD_116640	61022	AP000697.6	36701564	antisense	0.518284	0.00161465	-3507	AP000696.2	Distal	77270	0.518284	0.00168337	AP000697.6_p1	Heterogeneous
BLCA_96111	chr19	20750145	20750646	chr19	20932951	20933452	508399	BLCA_96111	4854	CTD-2626G11.2	20755250	lincRNA	0.796441	1.87e-07	4854	CTD-2626G11.2	Exon	72639	0.796596	1.85e-07	CTD-2626G11.2_p13	Heterogeneous
COAD_4833	chr1	84269271	84269772	chr1	84734954	84735455	19441	COAD_4833	365498	LINC01555	84635020	lincRNA	0.518789	0.00159242	-7797	SNORA2	Distal	5854	0.518789	0.00166013	LINC01555_p3	ClusterDriven
TGCT_26818	chr6	130223428	130223929	chr6	130544573	130545074	214802	TGCT_26818	141746	SAMD3	130365425	protein_coding	0.450197	0.00924351	-77498	RP11-73O6.3	Promoter	NA	0.450073	0.00993938
CESC_32829	chr11	47394591	47395092	chr11	47416142	47416643	348819	CESC_32829	-16266	SPI1	47378576	protein_coding	0.453605	0.00853041	-6126	MIR4487	Intron	45364	0.455488	0.00870355	SPI1_m2	ClusterDriven
MESO_75720	chr21	42955576	42956077	chr21	44375686	44376187	539280	MESO_75720	459819	SLC37A1	42496008	protein_coding	0.546151	0.000730974	-4811	MIR5692B	Distal	77006	0.546151	0.00075612	SLC37A1_p6	Heterogeneous
HNSC_57489	chr11	65006781	65007282	chr11	64774253	64774754	351562	HNSC_57489	-173534	CAPN1	65180566	protein_coding	0.471187	0.00557164	-7079	ARL2	Distal	43502	0.471187	0.00589833	CAPN1_m4	ClusterDriven
BRCA_162442	chr15	90046752	90047253	chr15	90589984	90590485	442426	BRCA_162442	-341215	IQGAP1	90388218	protein_coding	0.479266	0.00454813	22048	RP11-617F23.2	Intron	58264	0.485203	0.0041146	IQGAP1_m1	ClusterDriven
COAD_69905	chr10	112335735	112336236	chr10	114095493	114095994	334956	COAD_69905	89603	RP11-324O2.3	112425589	antisense	0.619686	7.41e-05	20588	GUCY2GP	Distal	42026	0.619686	7.52e-05	RP11-324O2.3_p3	ClusterDriven
CHOL_38563	chr10	93383942	93384443	chr10	95143699	95144200	331220	CHOL_38563	-112439	CEP55	93496632	protein_coding	0.652921	2.46e-05	98124	MYOF	Intron	40359	0.648146	2.91e-05	CEP55_m1	Heterogeneous
GBM_76564	chrX	102651816	102652317	chrX	101906744	101907245	557755	GBM_76564	701	GPRASP1	102651366	protein_coding	0.590819	0.000187697	701	GPRASP1	Intron	80197	0.590819	0.000191642	GPRASP1_p1	Heterogeneous
BLCA_20344	chr3	42502828	42503329	chr3	42544320	42544821	104187	BLCA_20344	13780	VIPR1	42489299	protein_coding	0.771136	4.28e-07	13780	VIPR1	Intron	14407	0.771136	4.25e-07	VIPR1_p1	Heterogeneous
UCEC_82482	chr16	10577098	10577599	chr16	10670955	10671456	448332	UCEC_82482	-127602	RP11-609N14.4	10449747	TEC	0.484788	0.00395187	834	RP11-27M24.2	Intron	61796	0.483079	0.00434772	RP11-609N14.4_m1	ClusterDriven
CESC_48723	chr19	4059916	4060417	chr19	4059914	4060415	502678	CESC_48723	6778	ZBTB7A	4066945	protein_coding	0.500582	0.0026099	2582	CTD-2622I13.3	Intron	71991	0.500582	0.0027342	ZBTB7A_p2	ClusterDriven
CESC_11771	chr3	46538703	46539204	chr3	46580193	46580694	105099	CESC_11771	168100	CCR5	46370854	protein_coding	0.495743	0.00296552	11603	AC104304.1	Intron	14462	0.495743	0.00311291	CCR5_p2	Heterogeneous
BLCA_90298	chr17	81918748	81919249	chr17	79876624	79877125	487137	BLCA_90298	2324	SIRT7	81921323	protein_coding	0.456484	0.00796317	2324	SIRT7	Promoter	NA	0.453922	0.00904249
TGCT_10305	chr2	85468526	85469027	chr2	85695649	85696150	69132	TGCT_10305	-420503	ST3GAL5-AS1	85889280	lincRNA	-0.45824	0.00818055	-8523	Y_RNA	Distal	9633	-0.45824	0.008728	ST3GAL5-AS1_m1	ClusterDriven
COAD_43382	chr6	41741715	41742216	chr6	41709453	41709954	201455	COAD_43382	-193345	FOXP4-AS1	41548621	antisense	0.518846	0.00158976	-5705	TFEB	Intron	27337	0.510324	0.00209837	FOXP4-AS1_m1	ClusterDriven
CESC_2714	chr1	58577150	58577651	chr1	59042822	59043323	15919	CESC_2714	372	TACSTD2	58577773	protein_coding	0.896013	1.43e-08	372	TACSTD2	5' UTR	5762	0.896013	1.48e-08	TACSTD2_p1	Heterogeneous
LUAD_129589	chr20	24929848	24930349	chr20	24910484	24910985	522868	LUAD_129589	-1741	RP4-568C11.4	24931840	lincRNA	0.834026	6.19e-08	-1739	RP4-568C11.4	Distal	74541	0.833557	6.27e-08	RP4-568C11.4_m1	Heterogeneous
COAD_78023	chr12	12071159	12071660	chr12	12224093	12224594	371042	COAD_78023	21566	BCL2L14	12049844	protein_coding	0.739586	1.24118e-06	21566	BCL2L14	Promoter	NA	0.741278	1.16136e-06
KIRC_15486	chr2	219058837	219059338	chr2	219923559	219924060	90933	KIRC_15486	-136149	ZFAND2B	219195237	protein_coding	0.503646	0.00240527	-336	MIR3131	Promoter	NA	0.503646	0.00251669
ESCA_91969	chr14	65335507	65336008	chr14	65802225	65802726	419720	ESCA_91969	56491	PTBP1P	65279267	processed_pseudogene	0.6159	8.3732e-05	-573	MIR4708	Promoter	NA	0.6159	8.50878e-05
CESC_5768	chr1	202049020	202049521	chr1	202018148	202018649	39161	CESC_5768	292709	UBE2T	202341980	protein_coding	0.469509	0.00580586	9420	RP11-510N19.3	Distal	8128	0.46924	0.00619274	UBE2T_p4	ClusterDriven
ACC_30123	chr6	35590489	35590990	chr6	35558266	35558767	199636	ACC_30123	-146292	ARMC12	35737032	protein_coding	0.454685	0.00831396	-16886	RP3-340B19.5	Intron	25201	0.454685	0.0088759	ARMC12_m1	ClusterDriven
LUAD_45358	chr5	157924873	157925374	chr5	157351881	157352382	184976	LUAD_45358	253571	C5orf52	157671553	protein_coding	0.504551	0.00234837	6439	CTB-47B8.1	Distal	22381	0.504551	0.00245587	C5orf52_p3	ClusterDriven
KIRP_27422	chr3	107810637	107811138	chr3	107529484	107529985	114096	KIRP_27422	-485602	HHLA2	108296490	protein_coding	0.626033	6.01e-05	71112	LINC00635	3' UTR	14957	0.626033	6.1e-05	HHLA2_m1	ClusterDriven
COAD_42729	chr6	33577737	33578238	chr6	33545514	33546015	198889	COAD_42729	2305	BAK1	33580293	protein_coding	0.597106	0.000153368	2305	BAK1	Intron	27067	0.597106	0.000156507	BAK1_p1	Heterogeneous
TGCT_22201	chr5	139389663	139390164	chr5	138725352	138725853	180700	TGCT_22201	167	MZB1	139390081	protein_coding	0.665124	1.62132e-05	167	MZB1	Promoter	NA	0.665124	1.63232e-05
KIRC_72813	chr16	16150268	16150769	chr16	16244125	16244626	449789	KIRC_72813	73003	ABCC6	16223522	protein_coding	0.504043	0.00237996	-55308	RPL17P40	Intron	61879	0.504043	0.00248994	ABCC6_p5	ClusterDriven
CHOL_62401	chr19	54172342	54172843	chr19	54676000	54676538	516506	CHOL_62401	657	TMC4	54173250	protein_coding	0.744767	1.04e-06	657	TMC4	Intron	73988	0.743982	1.06e-06	TMC4_p2	Heterogeneous
LIHC_15672	chr2	23122600	23123101	chr2	23345471	23345972	57059	LIHC_15672	76205	AC016768.1	23199056	lincRNA	0.580298	0.000260899	76205	AC016768.1	Intron	11938	0.577616	0.00029062	AC016768.1_p3	Heterogeneous
CESC_1445	chr1	26545532	26546033	chr1	26872023	26872524	8030	CESC_1445	227826	CD52	26317957	protein_coding	0.496251	0.00292558	-8757	MIR1976	Promoter	NA	0.496251	0.00307104
KIRC_73342	chr16	29942852	29943353	chr16	29954173	29954674	453491	KIRC_73342	122709	MVP	29820394	protein_coding	0.546172	0.000730545	2218	TMEM219	Intron	60452	0.546172	0.000755625	MVP_p2	Heterogeneous
PRAD_5398	chr1	100448335	100448836	chr1	100913891	100914392	22164	PRAD_5398	478797	SLC35A3	99969789	protein_coding	0.519759	0.00154946	37411	RP5-837M10.4	Intron	1452	0.511095	0.00205477	SLC35A3_p2	Heterogeneous
LIHC_3492	chr1	53899211	53899712	chr1	54364884	54365385	14898	LIHC_3492	8223	DIO1	53891239	protein_coding	0.53367	0.00104689	8223	DIO1	Intron	1063	0.53367	0.00108628	DIO1_p2	Heterogeneous
COAD_13716	chr2	38789689	38790190	chr2	39016831	39017332	60675	COAD_13716	124030	GALM	38665910	protein_coding	0.508179	0.0021288	20675	AC018693.5	Distal	9269	0.499579	0.00280848	GALM_p3	ClusterDriven
CESC_28383	chr9	111959549	111960050	chr9	114721829	114722330	307304	CESC_28383	434641	ZNF483	111525159	protein_coding	-0.473422	0.0056587	27700	MIR4668	Distal	37641	-0.473422	0.00599234	ZNF483_p3	ClusterDriven
ESCA_101374	chr16	68644988	68645489	chr16	68678891	68679392	458573	ESCA_101374	9050	CDH3	68636189	protein_coding	0.827959	7.36625e-08	929	RP11-615I2.2	Promoter	NA	0.827959	7.41538e-08
CESC_23442	chr7	44638024	44638525	chr7	44677623	44678124	234690	CESC_23442	-303698	CAMK2B	44334577	protein_coding	-0.509889	0.00219671	31703	OGDH	Intron	31545	-0.509702	0.0023089	CAMK2B_m1	Heterogeneous
KIRC_18407	chr3	108297665	108298166	chr3	108016512	108017013	114217	KIRC_18407	1426	HHLA2	108296490	protein_coding	0.687083	7.67e-06	1426	HHLA2	Intron	14962	0.687083	7.7e-06	HHLA2_p1	Heterogeneous
PRAD_48862	chr7	151925458	151925959	chr7	151622543	151623044	255628	PRAD_48862	48667	PRKAG2-AS1	151877042	antisense	0.51373	0.00182979	9378	Y_RNA	Distal	30616	0.51373	0.00190922	PRKAG2-AS1_p1	ClusterDriven
BRCA_70741	chr6	34544844	34545345	chr6	34512621	34513122	199248	BRCA_70741	11238	SPDEF	34556333	protein_coding	0.817043	1.01e-07	11238	SPDEF	Intron	27088	0.817197	1.01e-07	SPDEF_p5	Heterogeneous
COAD_25383	chr3	108295446	108295947	chr3	108014293	108014794	114214	COAD_25383	-793	HHLA2	108296490	protein_coding	0.832018	6.45711e-08	-791	HHLA2	Promoter	NA	0.832018	6.56908e-08
PRAD_107494	chr21	41498162	41498663	chr21	42870089	42870590	538620	PRAD_107494	32703	TMPRSS2	41531116	protein_coding	0.776002	3.61e-07	32703	TMPRSS2	Intron	77461	0.776287	3.56e-07	TMPRSS2_p15	Heterogeneous
COAD_74945	chr11	72783473	72783974	chr11	72494518	72495019	355255	COAD_74945	10444	STARD10	72794168	protein_coding	0.604486	0.00012115	194	MIR4692	Intron	46008	0.599128	0.000146525	STARD10_p5	Heterogeneous
CESC_15381	chr3	196343083	196343584	chr3	196069954	196070455	132777	CESC_15381	200698	LINC00885	196142636	lincRNA	0.523167	0.00140977	-1617	RNU6-910P	Distal	16099	0.529836	0.00121239	LINC00885_p3	Heterogeneous
ESCA_84635	chr12	56527079	56527580	chr12	56920863	56921364	381291	ESCA_84635	5401	RBMS2	56521929	protein_coding	0.56756	0.000385854	5401	RBMS2	Intron	48236	0.56756	0.000396601	RBMS2_p1	Heterogeneous
PCPG_39554	chr8	103501387	103501888	chr8	104513615	104514116	279378	PCPG_39554	-20019	RP11-1C8.7	103481619	lincRNA	0.76371	5.45199e-07	38	RP11-1C8.4	Promoter	NA	0.772683	4.01822e-07
CESC_780	chr1	15416902	15417403	chr1	15743398	15743899	4629	CESC_780	7258	EFHD2	15409895	protein_coding	0.669023	1.42e-05	7258	EFHD2	Intron	337	0.663504	1.73e-05	EFHD2_p1	Heterogeneous
LUAD_35565	chr4	74109468	74109969	chr4	74975185	74975686	143988	LUAD_35565	240326	CXCL1	73869393	protein_coding	0.471791	0.00548879	-4453	MTHFD2L	Distal	18918	0.471791	0.00580988	CXCL1_p4	ClusterDriven
PRAD_38690	chr6	31878782	31879283	chr6	31846559	31847060	198411	PRAD_38690	13	SLC44A4	31879046	protein_coding	0.859852	3.36457e-08	13	SLC44A4	Promoter	NA	0.859852	3.35124e-08
PRAD_24211	chr3	149283379	149283880	chr3	149001166	149001667	122131	PRAD_24211	-1152	RP11-206M11.7	149284782	antisense	0.579079	0.000270986	-1150	RP11-206M11.7	Distal	15471	0.574403	0.000321112	RP11-206M11.7_m7	ClusterDriven
BLCA_79169	chr16	2430276	2430777	chr16	2480277	2480778	446534	BLCA_79169	-399642	ZG16B	2830169	protein_coding	0.56724	0.000389664	1133	CCNF	Intron	59975	0.56724	0.000400576	ZG16B_m2	ClusterDriven
STAD_32812	chr5	54610512	54611013	chr5	53906342	53906843	166888	STAD_32812	-491885	GZMA	55102648	protein_coding	0.494843	0.00303577	-32792	CTD-2591A1.1	Distal	21290	0.494843	0.00318847	GZMA_m1	Heterogeneous
PRAD_107077	chr21	36188866	36189367	chr21	37561164	37561665	537281	PRAD_107077	106585	SRSF9P1	36295702	processed_pseudogene	0.547939	0.00069371	-13300	CBR3-AS1	Intron	77248	0.547939	0.000717093	SRSF9P1_p3	Heterogeneous
STAD_90218	chr15	41241596	41242097	chr15	41533794	41534295	431717	STAD_90218	-413138	PPP1R14D	40828709	protein_coding	0.554707	0.000568106	11008	CHP1	Intron	58688	0.554707	0.000586594	PPP1R14D_m9	ClusterDriven
LIHC_109652	chr19	35042199	35042700	chr19	35533103	35533604	510464	LIHC_109652	1944	HPN	35040506	protein_coding	0.775988	3.61e-07	1944	HPN	5' UTR	70371	0.780362	3.12e-07	HPN_p1	Heterogeneous
PRAD_109123	chr22	35622466	35622967	chr22	36018513	36019014	545257	PRAD_109123	15234	MB	35637951	protein_coding	0.819882	9.24785e-08	12417	CITF22-62D4.1	Promoter	NA	0.819793	9.27547e-08
PRAD_66102	chr11	34668053	34668554	chr11	34689600	34690101	346663	PRAD_66102	-154499	ELF5	34513805	protein_coding	0.507715	0.00215551	-41294	RP11-350D17.3	Distal	45256	0.507304	0.00227875	ELF5_m6	Heterogeneous
COAD_49097	chr7	27129569	27130070	chr7	27169188	27169689	230488	COAD_49097	979	HOXA4	27130799	protein_coding	0.582646	0.000242604	-155	HOXA-AS3	Promoter	NA	0.585052	0.000230051
LIHC_10965	chr1	202057501	202058002	chr1	202026629	202027130	39164	LIHC_10965	284228	UBE2T	202341980	protein_coding	0.532734	0.00107507	-13087	Y_RNA	Distal	8130	0.536757	0.000994294	UBE2T_p5	ClusterDriven
BRCA_1746	chr1	15014461	15014962	chr1	15340957	15341458	4472	BRCA_1746	416008	KAZN	14598704	protein_coding	0.586245	0.000216672	137752	TMEM51-AS1	Intron	320	0.586539	0.00021942	KAZN_p9	Heterogeneous
CHOL_34063	chr9	72294493	72294994	chr9	74909409	74909910	299688	CHOL_34063	-10686	LINC01504	72305430	lincRNA	0.499716	0.00266942	5094	RNA5SP285	Distal	37224	0.499716	0.00279817	LINC01504_m2	ClusterDriven
UCEC_78104	chr14	101732037	101732538	chr14	102198374	102198875	426960	UCEC_78104	1851	LINC00239	101730437	lincRNA	0.709209	3.55e-06	-1178	RP11-1029J19.5	Exon	55158	0.709209	3.55e-06	LINC00239_p1	Heterogeneous
GBM_56482	chr14	52951572	52952073	chr14	53418290	53418791	417355	GBM_56482	612	FERMT2	52952435	protein_coding	0.631948	4.94e-05	612	FERMT2	Intron	55840	0.631948	5.01e-05	FERMT2_p1	Heterogeneous
CESC_40315	chr14	104108127	104108628	chr14	104574464	104574965	427798	CESC_40315	-9027	MIR203A	104117405	miRNA	0.462139	0.00695376	-9025	MIR203A	Intron	55287	0.462139	0.00739413	MIR203A_m2	ClusterDriven
BLCA_27448	chr4	68732785	68733286	chr4	69598503	69599004	143118	BLCA_27448	-51582	CTD-2005D20.1	68784618	unprocessed_pseudogene	0.594113	0.000168972	-20536	RP11-1267H10.4	Distal	18705	0.593831	0.000174091	CTD-2005D20.1_m2	Heterogeneous
COAD_111286	chr19	50173018	50173519	chr19	50676275	50676776	515518	COAD_111286	-355893	FUZ	49817376	protein_coding	-0.4725	0.00578849	-10072	IZUMO2	Distal	73496	-0.482871	0.00470828	FUZ_m2	ClusterDriven
COAD_69097	chr10	96612005	96612506	chr10	98371762	98372263	331877	COAD_69097	-24804	TM9SF3	96587452	protein_coding	0.531619	0.0011098	-7118	RNA5SP324	Intron	41864	0.531619	0.00115193	TM9SF3_m2	Heterogeneous
TGCT_46206	chr12	9764676	9765177	chr12	9917272	9917773	370539	TGCT_46206	-461131	KLRD1	10226058	protein_coding	0.479022	0.00457642	-4024	CD69	Distal	47552	0.482057	0.00446424	KLRD1_m2	ClusterDriven
HNSC_13124	chr2	108957910	108958411	chr2	109574366	109574867	73073	HNSC_13124	31211	EDAR	108989372	protein_coding	0.676815	1.09e-05	31211	EDAR	Intron	12849	0.676688	1.1e-05	EDAR_p1	Heterogeneous
CHOL_65405	chr21	42461782	42462283	chr21	43881892	43882393	539063	CHOL_65405	153025	AP001626.1	42615058	lincRNA	0.496071	0.00293935	-33973	SLC37A1	Distal	77692	0.496071	0.00308553	AP001626.1_p2	ClusterDriven
HNSC_90316	chr22	37149779	37150280	chr22	37545819	37546320	545748	HNSC_90316	25024	IL2RB	37175054	protein_coding	0.60265	0.0001284	12006	AL022314.1	Promoter	NA	0.60265	0.000130773
STAD_73222	chr11	67345127	67345628	chr11	67112598	67113099	352682	STAD_73222	78968	ADRBK1	67266410	protein_coding	0.578266	0.000277781	-8249	CTC-1337H24.3	Intron	43572	0.541348	0.000870877	ADRBK1_p4	Heterogeneous
TGCT_13120	chr2	230225424	230225925	chr2	231090139	231090640	93087	TGCT_13120	22565	SP140	230203110	protein_coding	0.591414	0.000184156	54	SP110	Promoter	NA	0.591414	0.000188019
THCA_1649	chr1	23451399	23451900	chr1	23777892	23778393	6996	THCA_1649	-82208	ZNF436	23369442	protein_coding	0.464595	0.00654975	-26908	TCEA3	Intron	5062	0.464595	0.00695497	ZNF436_m1	ClusterDriven
KIRC_30028	chr5	176544556	176545057	chr5	175971557	175972058	188322	KIRC_30028	2296	CDHR2	176542511	protein_coding	0.772038	4.14e-07	2296	CDHR2	Intron	22688	0.772038	4.12e-07	CDHR2_p1	Heterogeneous
PRAD_8541	chr1	202014081	202014582	chr1	201983209	201983710	39130	PRAD_8541	2962	RP11-510N19.5	202011370	sense_intronic	0.71018	3.44e-06	2962	RP11-510N19.5	Intron	3787	0.710445	3.4e-06	RP11-510N19.5_p1	Heterogeneous
KIRP_60637	chr7	116813517	116814018	chr7	116453571	116454072	248706	KIRP_60637	-198948	LINC01510	116614820	lincRNA	0.582295	0.000245267	2698	CAPZA2	Intron	32470	0.563573	0.000448027	LINC01510_m19	ClusterDriven
CESC_8518	chr2	68774665	68775166	chr2	69001797	69002298	66520	CESC_8518	95315	ARHGAP25	68679601	protein_coding	0.456145	0.00802908	-57126	AC097495.2	Promoter	NA	0.456145	0.00856148
CESC_48882	chr19	6772420	6772921	chr19	6772431	6772932	503697	CESC_48882	-43	VAV1	6772714	protein_coding	0.465093	0.00646972	-41	VAV1	Promoter	NA	0.465093	0.0068677
ESCA_8226	chr1	160795828	160796329	chr1	160765618	160766119	30175	ESCA_8226	57022	SLAMF7	160739057	protein_coding	0.636844	4.19987e-05	5	LY9	Promoter	NA	0.639891	3.83988e-05
COAD_83089	chr12	122919982	122920483	chr12	123404529	123405030	395418	COAD_83089	-23789	VPS37B	122896444	protein_coding	0.46209	0.00696224	-23787	VPS37B	Distal	51133	0.46209	0.00740332	VPS37B_m1	ClusterDriven
TGCT_18382	chr4	40301581	40302082	chr4	40303598	40304099	139880	TGCT_18382	110779	RHOH	40191053	protein_coding	0.509456	0.00205629	-14651	AC195454.1	Distal	18558	0.509456	0.00214833	RHOH_p3	Heterogeneous
STAD_31154	chr5	518626	519127	chr5	518741	519242	158858	STAD_31154	5455	SLC9A3	524332	protein_coding	0.593848	0.000170313	5455	SLC9A3	Intron	22803	0.593848	0.00017399	SLC9A3_p2	Heterogeneous
PRAD_59378	chr9	137482041	137482542	chr9	140376493	140376994	314704	PRAD_59378	-309883	TMEM210	137172409	protein_coding	0.585413	0.000222409	-22956	NSMF	Intron	39320	0.577701	0.000289822	TMEM210_m8	Heterogeneous
TGCT_5188	chr1	160712656	160713157	chr1	160682446	160682947	30142	TGCT_5188	-26150	SLAMF7	160739057	protein_coding	0.548353	0.000685221	-1054	CD48	Distal	2916	0.54664	0.000745417	SLAMF7_m8	Heterogeneous
PCPG_59854	chr13	95644502	95645003	chr13	96296756	96297257	408196	PCPG_59854	-50	DZIP1	95644703	protein_coding	0.758366	6.55464e-07	-48	DZIP1	Promoter	NA	0.758422	6.50686e-07
HNSC_69442	chr14	106004854	106005355	chr14	106471003	106471504	428516	HNSC_69442	230467	IGHM	106235572	IG_C_gene	0.496735	0.00288834	469	IGHV1-3	Exon	57033	0.496735	0.00303157	IGHM_p4	Heterogeneous
CESC_40365	chr14	104972145	104972646	chr14	105438482	105438983	428119	CESC_40365	107116	CEP170B	104865280	protein_coding	0.550831	0.000637393	5961	AHNAK2	Intron	55353	0.550831	0.000658467	CEP170B_p1	Heterogeneous
CESC_10313	chr2	203706348	203706849	chr2	204571071	204571572	88091	CESC_10313	-230149	ICOS	203936748	protein_coding	0.491594	0.00330759	124	CD28	Promoter	NA	0.491594	0.0034744
COAD_21674	chr2	241359727	241360228	chr2	242299142	242299643	96403	COAD_21674	-416847	GAL3ST2	241776825	protein_coding	0.506495	0.00222852	3735	FARP2	Intron	11586	0.506495	0.00233025	GAL3ST2_m1	ClusterDriven
PRAD_87272	chr16	19245433	19245934	chr16	19256755	19257256	450174	PRAD_87272	-164812	TMC5	19410496	protein_coding	0.589286	0.000196787	-40053	CLEC19A	Intron	60271	0.589286	0.000201168	TMC5_m7	Heterogeneous
PRAD_66891	chr11	61538260	61538761	chr11	61305732	61306233	350283	PRAD_66891	-376894	VPS37C	61161617	protein_coding	0.515469	0.00174433	3748	RP11-794G24.1	Intron	45517	0.515469	0.00181957	VPS37C_m2	ClusterDriven
TGCT_35392	chr8	90985086	90985587	chr8	91997314	91997815	275720	TGCT_35392	-80	C8orf88	90985257	protein_coding	0.578664	0.000274426	-78	C8orf88	Promoter	NA	0.595239	0.000166342
GBM_76302	chrX	54357881	54358382	chrX	54384314	54384815	555454	GBM_76302	510	WNK3	54358642	protein_coding	0.724205	2.10388e-06	510	WNK3	Promoter	NA	0.724205	2.09813e-06
BLCA_97351	chr19	41176043	41176544	chr19	41681948	41682449	512481	BLCA_97351	6433	RPL36P16	41169861	processed_pseudogene	0.448959	0.00951079	6433	RPL36P16	Distal	70677	0.451525	0.00958617	RPL36P16_p3	ClusterDriven
KIRP_52930	chr6	139853190	139853691	chr6	140174327	140174828	217764	KIRP_52930	-1409	RP5-899B16.1	139854850	lincRNA	0.496439	0.00291086	-1407	RP5-899B16.1	Distal	26143	0.496439	0.00305555	RP5-899B16.1_m8	ClusterDriven
CESC_43199	chr16	30472399	30472900	chr16	30483720	30484221	453759	CESC_43199	-8	ITGAL	30472658	protein_coding	0.515909	0.00172354	-6	ITGAL	Promoter	NA	0.515909	0.0017977
THCA_54212	chr11	3476232	3476733	chr11	3497462	3497963	341226	THCA_54212	321309	NUP98	3797792	protein_coding	0.462676	0.00686192	7164	RP13-726E6.1	Intron	44994	0.462676	0.00729414	NUP98_p1	ClusterDriven
COAD_39425	chr5	160694016	160694517	chr5	160121023	160121524	185537	COAD_39425	157947	ATP10B	160852214	protein_coding	0.811373	1.19e-07	8916	CTC-529G1.1	Intron	24312	0.811373	1.19e-07	ATP10B_p5	Heterogeneous
LIHC_55116	chr7	129100492	129100993	chr7	128740546	128741047	250693	LIHC_55116	193971	AC025594.1	128906772	miRNA	0.472694	0.0053674	-4006	RP11-286H14.1	Distal	30246	0.472694	0.00567759	AC025594.1_p4	ClusterDriven
BLCA_6770	chr1	160768222	160768723	chr1	160738012	160738513	30162	BLCA_6770	-329888	KLHDC9	161098361	protein_coding	-0.489259	0.00379268	8135	RP11-404F10.6	Distal	2964	-0.509174	0.00234245	KLHDC9_m2	ClusterDriven
THCA_3026	chr1	43271137	43271638	chr1	43736808	43737309	12618	THCA_3026	1394	TMEM125	43269994	protein_coding	0.749722	8.7971e-07	-450	EBNA1BP2	Promoter	NA	0.749722	8.71246e-07
COAD_94354	chr16	533647	534148	chr16	583647	584148	445565	COAD_94354	132072	DECR2	401826	protein_coding	0.581503	0.000251392	-1416	MIR5587	Intron	59791	0.581503	0.000257197	DECR2_p5	Heterogeneous
PRAD_43190	chr6	168388729	168389230	chr6	168789409	168789910	223441	PRAD_43190	-52171	SMOC2	168441151	protein_coding	0.54045	0.000862628	14283	RP1-39J2.1	Distal	26418	0.54045	0.000893689	SMOC2_m4	ClusterDriven
UCEC_75652	chr14	24339777	24340278	chr14	24808983	24809484	413327	UCEC_75652	17	RIPK3	24340045	protein_coding	0.769619	4.49157e-07	17	RIPK3	Promoter	NA	0.769619	4.44205e-07
STAD_43345	chr6	167420722	167421223	chr6	167834210	167834711	223097	STAD_43345	95887	TTLL2	167325086	protein_coding	0.523673	0.00138993	-36461	TCP10	Distal	26404	0.523673	0.00144688	TTLL2_p1	ClusterDriven
TGCT_67713	chr19	54616822	54617323	chr19	55128276	55128777	516614	TGCT_67713	-335889	LILRB2	54281184	protein_coding	0.468862	0.00589848	-83	LILRB1	Promoter	NA	0.468971	0.00623405
ACC_680	chr1	15939344	15939845	chr1	16265839	16266340	4813	ACC_680	-64641	C1orf64	16004236	protein_coding	0.500353	0.00262497	-21685	RP1-134O19.3	3' UTR	364	0.506457	0.00233268	C1orf64_m1	ClusterDriven
UCEC_38735	chr6	34550805	34551306	chr6	34518582	34519083	199256	UCEC_38735	5277	SPDEF	34556333	protein_coding	0.827166	7.51e-08	5277	SPDEF	Intron	27089	0.827323	7.53e-08	SPDEF_p6	Heterogeneous
KIRP_49056	chr6	41041099	41041600	chr6	41008838	41009339	201185	KIRP_49056	-2133	UNC5CL	41039217	protein_coding	0.741522	1.16e-06	-1202	TSPO2	Intron	27315	0.737442	1.33e-06	UNC5CL_m1	Heterogeneous
MESO_48897	chr11	111635621	111636122	chr11	111506345	111506846	362229	MESO_48897	287850	CRYAB	111923722	protein_coding	0.453905	0.00846887	33481	SIK2	Intron	46336	0.453905	0.00904665	CRYAB_p1	ClusterDriven
LGG_60532	chr15	28886146	28886647	chr15	29131292	29131793	429538	LGG_60532	1914	APBA2	28884483	protein_coding	0.782289	2.93e-07	1914	APBA2	Intron	57254	0.782289	2.92e-07	APBA2_p1	Heterogeneous
STAD_18489	chr2	218293246	218293747	chr2	219157969	219158470	90670	STAD_18489	-125595	VIL1	218419092	protein_coding	0.688453	7.31539e-06	-909	TMBIM1	Promoter	NA	0.688453	7.34368e-06
COAD_33817	chr4	169287450	169287951	chr4	170208601	170209102	155943	COAD_33817	-16596	SH3RF1	169271105	protein_coding	0.522943	0.00141816	-16594	SH3RF1	Distal	20646	0.525223	0.00138393	SH3RF1_m1	ClusterDriven
COAD_60714	chr9	27371230	27371731	chr9	27371228	27371729	296560	COAD_60714	-365788	LRRC19	27005693	protein_coding	0.634022	4.61e-05	-20251	RP11-298E2.2	Intron	38234	0.634022	4.68e-05	LRRC19_m4	Heterogeneous
LGG_49413	chr11	63510294	63510795	chr11	63277766	63278267	350948	LGG_49413	106338	PLA2G16	63616883	protein_coding	0.548682	0.000678835	4461	LGALS12	Intron	45673	0.548682	0.000701412	PLA2G16_p4	ClusterDriven
TGCT_58072	chr16	50274199	50274700	chr16	50308110	50308611	455105	TGCT_58072	406903	SNX20	50681353	protein_coding	0.463189	0.00677704	-18164	MIR6771	Intron	62218	0.463189	0.00720195	SNX20_p1	ClusterDriven
CHOL_23624	chr6	30156209	30156710	chr6	30123986	30124487	197776	CHOL_23624	-6746	TRIM15	30163206	protein_coding	0.856715	3.66e-08	4474	TRIM10	Intron	24951	0.856715	3.61e-08	TRIM15_m8	Heterogeneous
LUAD_101637	chr14	37247754	37248255	chr14	37716959	37717460	415580	LUAD_101637	-472420	SNORA42	37720425	snoRNA	0.725871	1.99e-06	50092	MIPOL1	Intron	53246	0.720535	2.39e-06	SNORA42_m1	Heterogeneous
ESCA_11909	chr1	228412646	228413147	chr1	228600347	228600848	47245	ESCA_11909	-138500	RP5-1139B12.2	228274397	antisense	0.488179	0.00361759	3964	TRIM17	Intron	8723	0.488682	0.00375258	RP5-1139B12.2_m4	ClusterDriven
BRCA_71639	chr6	41636720	41637221	chr6	41604458	41604959	201382	BRCA_71639	457288	RP11-7K24.3	42094259	lincRNA	0.464917	0.00649836	89	MDFI	Promoter	NA	0.4621	0.00740144
CESC_11737	chr3	45199927	45200428	chr3	45241419	45241920	104769	CESC_11737	-53756	CDCP1	45146422	protein_coding	0.630764	5.14e-05	26100	TMEM158	Distal	16499	0.630764	5.21e-05	CDCP1_m1	Heterogeneous
COAD_9512	chr1	204348141	204348642	chr1	204317269	204317770	40287	COAD_9512	-29458	RP11-739N20.2	204377850	antisense	0.599221	0.000143314	-1132	RP11-203F10.6	Intron	3873	0.600208	0.000141456	RP11-739N20.2_m4	Heterogeneous
CHOL_6427	chr1	225768663	225769164	chr1	225956365	225956866	46414	CHOL_6427	-8899	SRP9	225777813	protein_coding	0.54494	0.000757117	-8897	SRP9	Distal	4307	0.540747	0.000886009	SRP9_m7	ClusterDriven
PRAD_1731	chr1	19981895	19982396	chr1	20308388	20308889	6049	PRAD_1731	-1730	PLA2G2A	19980416	protein_coding	0.7239	2.13e-06	-1728	PLA2G2A	Distal	5031	0.7239	2.12e-06	PLA2G2A_m1	Heterogeneous
LUSC_69410	chr10	103653558	103654059	chr10	105413316	105413817	333648	LUSC_69410	-92157	SH3PXD2A-AS1	103745966	antisense	0.514172	0.00180773	-19347	Y_RNA	Intron	40562	0.514172	0.00188607	SH3PXD2A-AS1_m2	ClusterDriven
CHOL_41239	chr11	64892690	64893191	chr11	64660162	64660663	351531	CHOL_41239	508	AP001187.9	64893449	lincRNA	0.724818	2.06e-06	508	AP001187.9	Exon	45743	0.724818	2.05e-06	AP001187.9_p7	Heterogeneous
CESC_33756	chr11	73195164	73195665	chr11	72906209	72906710	355375	CESC_33756	-22883	P2RY2	73218298	protein_coding	0.660176	1.92e-05	18721	RP11-800A3.3	Distal	43695	0.66058	1.91e-05	P2RY2_m2	Heterogeneous
LGG_38748	chr8	88327912	88328413	chr8	89340141	89340642	275338	LGG_38748	-138	MMP16	88328025	protein_coding	0.653618	2.39986e-05	-136	MMP16	Promoter	NA	0.659169	2.00154e-05
KIRP_118924	chr17	75542990	75543491	chr17	73539071	73539572	484252	KIRP_118924	-103002	SMIM6	75646243	protein_coding	0.578735	0.000273818	18161	LLGL2	Promoter	NA	0.603778	0.00012603
UCEC_61520	chr10	112377060	112377561	chr10	114136818	114137319	334974	UCEC_61520	48278	RP11-324O2.3	112425589	antisense	0.657631	2.09e-05	3293	ACSL5	Intron	42029	0.657631	2.11e-05	RP11-324O2.3_p6	Heterogeneous
UCEC_1832	chr1	26531600	26532101	chr1	26858091	26858592	8022	UCEC_1832	428555	KDF1	26960406	protein_coding	0.669607	1.4e-05	2090	RPS6KA1	Intron	5209	0.669607	1.4e-05	KDF1_p1	Heterogeneous
COAD_78949	chr12	32906372	32906873	chr12	33059306	33059807	376742	COAD_78949	-9783	PKP2	32896840	protein_coding	0.581228	0.00025351	-9781	PKP2	Distal	49863	0.573883	0.000326281	PKP2_m1	ClusterDriven
COAD_9300	chr1	202199029	202199530	chr1	202168157	202168658	39245	COAD_9300	5379	LGR6	202193901	protein_coding	0.63279	4.81e-05	5379	LGR6	Intron	3821	0.631814	5.03e-05	LGR6_p1	Heterogeneous
PRAD_16466	chr2	169695674	169696175	chr2	170552184	170552685	82458	PRAD_16466	1471	PHOSPHO2	169694454	protein_coding	0.468583	0.00593917	1437	KLHL23	Intron	10614	0.468583	0.0062953	PHOSPHO2_p1	ClusterDriven
CESC_46334	chr17	56915774	56916275	chr17	54993135	54993636	478781	CESC_46334	1839	RP11-670E13.6	56914186	lincRNA	0.489033	0.0035382	1839	RP11-670E13.6	Distal	64286	0.492308	0.00341016	RP11-670E13.6_p1	Heterogeneous
COAD_71285	chr11	1546003	1546504	chr11	1567233	1567734	340538	COAD_71285	471379	MUC2	1074875	processed_transcript	0.580631	0.000258234	-25097	KRTAP5-AS1	Distal	42496	0.580631	0.000264226	MUC2_p23	ClusterDriven
LUAD_10360	chr1	200895374	200895875	chr1	200864502	200865003	38626	LUAD_10360	4577	C1orf106	200891048	protein_coding	0.794687	1.99e-07	4577	C1orf106	Intron	3680	0.794823	1.97e-07	C1orf106_p2	Heterogeneous
UCEC_64789	chr11	62325769	62326270	chr11	62093241	62093742	350612	UCEC_64789	-45126	RCC2P6	62371146	processed_pseudogene	0.504416	0.00235676	-4924	NPM1P35	Distal	43277	0.504416	0.00246498	RCC2P6_m1	ClusterDriven
ESCA_60640	chr8	124856160	124856661	chr8	125868402	125868903	283644	ESCA_60640	7674	LINC00964	124848737	lincRNA	0.506067	0.00225428	1105	RP11-1082L8.3	Intron	34349	0.49356	0.00329843	LINC00964_p3	Heterogeneous
HNSC_13123	chr2	108957187	108957688	chr2	109573643	109574144	73072	HNSC_13123	31934	EDAR	108989372	protein_coding	0.699968	4.92e-06	31934	EDAR	Intron	12848	0.700631	4.81e-06	EDAR_p1	Heterogeneous
COAD_110123	chr19	41734509	41735010	chr19	42238429	42238930	512673	COAD_110123	158487	CEACAM5	41576273	protein_coding	0.836656	5.81e-08	-16215	CEACAM6	Intron	70706	0.83706	5.7e-08	CEACAM5_p7	Heterogeneous
PRAD_24284	chr3	150538759	150539260	chr3	150256546	150257047	122551	PRAD_24284	64218	SERP1	150603228	protein_coding	0.630196	5.24e-05	-7666	EIF2A	Distal	17509	0.628456	5.62e-05	SERP1_p3	Heterogeneous
CESC_8720	chr2	74526073	74526574	chr2	74753200	74753701	67919	CESC_8720	12	DQX1	74526336	protein_coding	0.749623	8.81968e-07	12	DQX1	Promoter	NA	0.749623	8.73754e-07
THCA_58347	chr11	117519651	117520152	chr11	117390366	117390867	363618	THCA_58347	308796	FXYD2	117828698	protein_coding	0.589727	0.000194152	92115	AP000711.1	Intron	46598	0.589727	0.00019842	FXYD2_p2	ClusterDriven
PRAD_107493	chr21	41497630	41498131	chr21	42869557	42870058	538619	PRAD_107493	33235	TMPRSS2	41531116	protein_coding	0.767885	4.76e-07	33235	TMPRSS2	Intron	77460	0.768252	4.65e-07	TMPRSS2_p15	Heterogeneous
STAD_109408	chr19	44764914	44765415	chr19	45268171	45268672	513474	STAD_109408	-316587	ZNF229	44448578	protein_coding	-0.473275	0.00567942	17	AC092066.6	Promoter	NA	-0.473913	0.0059186
CESC_4101	chr1	151195206	151195707	chr1	151167682	151168183	26920	CESC_4101	-344848	TUFT1	151540305	protein_coding	0.495231	0.00300521	-134	VPS72	Promoter	NA	0.498083	0.00292467
PRAD_23445	chr3	128335474	128335975	chr3	128054317	128054818	118143	PRAD_23445	-202295	TMED10P2	128538020	processed_pseudogene	0.452476	0.00875905	-127867	DNAJB8-AS1	Intron	15206	0.452476	0.00936634	TMED10P2_m3	ClusterDriven
CESC_51325	chr20	4822510	4823011	chr20	4803156	4803657	518753	CESC_51325	884	RASSF2	4823645	protein_coding	0.516991	0.00167288	884	RASSF2	Intron	75495	0.517958	0.00169848	RASSF2_p3	ClusterDriven
KIRC_71885	chr16	1828789	1829290	chr16	1878790	1879291	446224	KIRC_71885	2099	FAHD1	1826941	protein_coding	0.68358	8.66e-06	-1844	HAGH	Intron	59914	0.68358	8.67e-06	FAHD1_p1	Heterogeneous
UCEC_2236	chr1	31577062	31577563	chr1	32042663	32043164	9364	UCEC_2236	828	TINAGL1	31576485	protein_coding	0.683971	8.54e-06	828	TINAGL1	Exon	689	0.683971	8.56e-06	TINAGL1_p1	Heterogeneous
COAD_105548	chr18	31205964	31206465	chr18	28785927	28786428	492524	COAD_105548	-170562	DSG4	31376777	protein_coding	0.510952	0.00197459	-43357	DSC1	Distal	67745	0.519024	0.00164939	DSG4_m1	ClusterDriven
CESC_32826	chr11	47378340	47378841	chr11	47399891	47400392	348814	CESC_32826	-15	SPI1	47378576	protein_coding	0.462541	0.00688547	-13	SPI1	Promoter	NA	0.464053	0.00704915
CHOL_61983	chr19	48615555	48616056	chr19	49118812	49119313	514893	CHOL_61983	-952	FAM83E	48614854	protein_coding	0.642039	3.53419e-05	-950	FAM83E	Promoter	NA	0.642039	3.57236e-05
LUAD_91673	chr12	27460331	27460832	chr12	27613264	27613765	375451	LUAD_91673	127728	ARNTL2	27332854	protein_coding	0.523227	0.00140747	-6226	SMCO2	Distal	47774	0.471301	0.00588122	ARNTL2_p1	Heterogeneous
KIRC_88777	chr20	47857561	47858062	chr20	46486305	46486806	528030	KIRC_88777	-216057	RP11-321P16.1	48073869	lincRNA	0.457412	0.00779036	-1974	SRMP1	Distal	74928	0.457123	0.00835992	RP11-321P16.1_m1	ClusterDriven
GBM_6507	chr1	204449465	204449966	chr1	204418593	204419094	40399	GBM_6507	45008	PIK3C2B	204494724	protein_coding	0.624378	6.35e-05	-37923	PPP1R15B	Intron	8251	0.626821	5.94e-05	PIK3C2B_p2	Heterogeneous
HNSC_14596	chr2	165794020	165794521	chr2	166650530	166651031	81859	HNSC_14596	411	GALNT3	165794682	protein_coding	0.851692	4.05689e-08	411	GALNT3	Promoter	NA	0.851692	4.01491e-08
PRAD_66929	chr11	61608141	61608642	chr11	61375613	61376114	350330	PRAD_66929	-27244	SYT7	61581148	protein_coding	0.723006	2.19e-06	-6642	RPLP0P2	Distal	45540	0.723006	2.19e-06	SYT7_m2	Heterogeneous
COAD_108135	chr19	11265044	11265545	chr19	11375720	11376221	505065	COAD_108135	-2814	DOCK6	11262481	protein_coding	0.553275	0.000592879	-2812	DOCK6	Distal	72204	0.551984	0.000636077	DOCK6_m1	ClusterDriven
CESC_43134	chr16	29745787	29746288	chr16	29757108	29757609	453406	CESC_43134	-32	C16orf54	29746006	protein_coding	0.520012	0.00153854	-30	C16orf54	Promoter	NA	0.520012	0.00160402
LGG_68304	chr17	58755523	58756024	chr17	56832884	56833385	479536	LGG_68304	-95	PPM1E	58755869	protein_coding	0.725346	2.02597e-06	-93	PPM1E	Promoter	NA	0.727441	1.88035e-06
HNSC_90525	chr22	39099383	39099884	chr22	39495388	39495889	546642	HNSC_90525	146893	APOBEC3A	38952741	protein_coding	0.538949	0.000900469	2410	APOBEC3H	Promoter	NA	0.540379	0.000895433
TGCT_48094	chr12	49188919	49189420	chr12	49582702	49583203	378898	TGCT_48094	154	TUBA1A	49189324	protein_coding	0.715095	2.89698e-06	154	TUBA1A	Promoter	NA	0.716036	2.79492e-06
CESC_25216	chr8	22581907	22582408	chr8	22439420	22439921	261189	CESC_25216	-440207	REEP4	22141951	protein_coding	0.517395	0.00165459	3879	PDLIM2	Intron	35165	0.517395	0.00172551	REEP4_m3	ClusterDriven
CESC_31868	chr11	393896	394397	chr11	393896	394397	339917	CESC_31868	1533	PKP3	392614	protein_coding	0.897428	1.4266e-08	1533	PKP3	Promoter	NA	0.897428	1.48157e-08
CESC_4659	chr1	156694556	156695057	chr1	156664348	156664849	29183	CESC_4659	11009	CRABP2	156705816	protein_coding	0.713261	3.09e-06	-2808	RP11-66D17.3	Distal	7338	0.710198	3.43e-06	CRABP2_p3	Heterogeneous
TGCT_66769	chr19	43439098	43439599	chr19	43943250	43943751	513165	TGCT_66769	87895	ETHE1	43527244	protein_coding	0.532753	0.00107444	26311	LYPD3	Distal	73229	0.535187	0.00103976	ETHE1_p10	ClusterDriven
KIRC_6807	chr1	185570809	185571310	chr1	185539941	185540442	36591	KIRC_6807	-83942	GS1-204I12.4	185655002	lincRNA	0.579153	0.000270403	52409	GS1-204I12.3	Intron	3412	0.579606	0.000272953	GS1-204I12.4_m3	ClusterDriven
PRAD_56282	chr9	89001471	89001972	chr9	91616386	91616887	302515	PRAD_56282	10275	S1PR3	88991447	protein_coding	0.518429	0.0016082	10275	S1PR3	Exon	37407	0.5196	0.00162256	S1PR3_p2	ClusterDriven
COAD_88743	chr14	65356298	65356799	chr14	65823016	65823517	419731	COAD_88743	-37759	CTD-2509G16.5	65318790	lincRNA	0.485973	0.00383386	-21364	MIR4708	Distal	55995	0.485973	0.00403088	CTD-2509G16.5_m2	ClusterDriven
BLCA_61729	chr11	65786642	65787143	chr11	65554113	65554614	351988	BLCA_61729	-129	OVOL1	65787022	protein_coding	0.706484	3.91189e-06	-127	OVOL1	Promoter	NA	0.706484	3.91275e-06
STAD_59865	chr8	143949511	143950012	chr8	145023679	145024180	292075	STAD_59865	-71298	EPPK1	143878464	protein_coding	0.616903	8.11e-05	-4481	MIR661	Intron	36823	0.610784	0.000100587	EPPK1_m4	Heterogeneous
BLCA_89422	chr17	75645421	75645922	chr17	73641501	73642002	484337	BLCA_89422	120592	LLGL2	75525080	protein_coding	0.620724	7.15065e-05	-569	SMIM6	Promoter	NA	0.622448	6.86789e-05
KIRP_92579	chr12	63667240	63667741	chr12	64061020	64061521	382642	KIRP_92579	1448	DPY19L2	63668939	protein_coding	0.723716	2.14e-06	1448	DPY19L2	Intron	50509	0.727561	1.87e-06	DPY19L2_p2	Heterogeneous
KIRC_75101	chr16	81457450	81457951	chr16	81491055	81491556	461167	KIRC_75101	219253	BCO1	81238448	protein_coding	0.583216	0.000238233	7158	RP11-391L3.4	Intron	61278	0.583216	0.000243636	BCO1_p4	ClusterDriven
CESC_15210	chr3	195118182	195118683	chr3	194838911	194839412	132307	CESC_15210	-496514	AC069213.1	195614947	unprocessed_pseudogene	0.524142	0.00137165	16147	MIR3137	Intron	16051	0.517758	0.00170795	AC069213.1_m1	Heterogeneous
CESC_18955	chr5	149675845	149676346	chr5	149055408	149055909	183244	CESC_18955	-490699	CDX1	150166795	protein_coding	0.605871	0.000115837	19863	U3	Distal	22219	0.605871	0.00011792	CDX1_m3	ClusterDriven
PRAD_30590	chr4	183130420	183130921	chr4	184051573	184052074	157320	PRAD_30590	31378	WWC2	183099293	protein_coding	0.58803	0.000204806	31378	WWC2	Intron	19432	0.58803	0.00020931	WWC2_p1	Heterogeneous
PRAD_68958	chr11	86706314	86706815	chr11	86417356	86417857	358897	PRAD_68958	-331279	TMEM135	87037844	protein_coding	0.525705	0.00131199	3466	CTD-2005H7.1	Intron	43854	0.528487	0.00126004	TMEM135_m2	ClusterDriven
CESC_4631	chr1	156462196	156462697	chr1	156431988	156432489	29024	CESC_4631	266352	ISG20L2	156728799	protein_coding	0.650642	2.65e-05	-5868	RP11-98G7.1	Distal	7362	0.661005	1.88e-05	ISG20L2_p4	Heterogeneous
COAD_24267	chr3	58175482	58175983	chr3	58161209	58161710	107966	COAD_24267	491115	FAM3D	58666848	protein_coding	0.520761	0.00150779	-5095	FLNB-AS1	Distal	16782	0.520551	0.00158073	FAM3D_p1	ClusterDriven
PRAD_38901	chr6	33731887	33732388	chr6	33699664	33700165	198967	PRAD_38901	-432814	RGL2	33299324	protein_coding	0.453388	0.00857308	14847	IP6K3	Intron	27065	0.453388	0.00915971	RGL2_m2	ClusterDriven
CESC_21312	chr6	54935655	54936156	chr6	54800453	54800954	204787	CESC_21312	-7261	RP3-523K23.2	54943167	sense_overlapping	0.634094	4.6e-05	-7259	RP3-523K23.2	Intron	25554	0.626058	6.09e-05	RP3-523K23.2_m4	Heterogeneous
BLCA_41200	chr7	16803832	16804333	chr7	16843456	16843957	227686	BLCA_41200	29350	AGR2	16833433	protein_coding	0.833988	6.19e-08	14841	AC073333.1	Intron	30918	0.841031	5.23e-08	AGR2_p8	Heterogeneous
KIRP_61720	chr7	135151574	135152075	chr7	134836326	134836827	252225	KIRP_61720	125584	RP11-260N14.1	135277409	unprocessed_pseudogene	0.550246	0.00064838	3753	TMEM140	Intron	32690	0.53483	0.00105062	RP11-260N14.1_p5	ClusterDriven
PRAD_80204	chr14	61526344	61526845	chr14	61993062	61993563	418901	PRAD_80204	339036	PRKCH	61187559	protein_coding	0.508346	0.00211896	-2531	RP11-47I22.4	Intron	53326	0.508346	0.00221359	PRKCH_p3	Heterogeneous
COAD_104033	chr17	78735736	78736237	chr17	76731818	76732319	485693	COAD_104033	273880	CANT1	79009867	protein_coding	0.578727	0.00027387	-39188	RNU6-638P	Intron	67324	0.567199	0.000401041	CANT1_p1	Heterogeneous
HNSC_42225	chr8	8296222	8296723	chr8	8153744	8154245	258092	HNSC_42225	-405465	CLDN23	8701938	protein_coding	0.478049	0.0046899	-51804	ALG1L13P	Distal	33070	0.478049	0.00495022	CLDN23_m2	ClusterDriven
BLCA_105797	chr22	50187161	50187662	chr22	50625590	50626091	549943	BLCA_105797	1497	TRABD	50185915	protein_coding	0.478574	0.00462863	1497	TRABD	Intron	78965	0.478574	0.00488364	TRABD_p1	ClusterDriven
STAD_59866	chr8	143950174	143950675	chr8	145024342	145024843	292076	STAD_59866	-71961	EPPK1	143878464	protein_coding	0.511792	0.00193003	-5144	MIR661	Exon	36824	0.504012	0.00249187	EPPK1_m4	Heterogeneous
KIRP_33496	chr4	23374280	23374781	chr4	23375903	23376404	137722	KIRP_33496	359048	ERVH-1	23733579	lincRNA	0.509634	0.00204626	-88956	RP11-453O5.1	Distal	19731	0.509634	0.00213779	ERVH-1_p6	ClusterDriven
KIRC_60620	chr12	51848633	51849134	chr12	52242417	52242918	379706	KIRC_60620	30985	RP11-923I11.6	51817899	lincRNA	0.811757	1.18e-07	661	RP11-923I11.5	Intron	47984	0.811757	1.18e-07	RP11-923I11.6_p2	Heterogeneous
CESC_2741	chr1	58814506	58815007	chr1	59280178	59280679	15988	CESC_2741	-236984	TACSTD2	58577773	protein_coding	0.51946	0.00156286	-1413	RP11-63G10.3	Intron	5769	0.51946	0.00162899	TACSTD2_m4	ClusterDriven
CESC_17592	chr5	52987713	52988214	chr5	52283543	52284044	166569	CESC_17592	-1362	ITGA2	52989326	protein_coding	0.651306	2.59e-05	-1360	ITGA2	Intron	21276	0.651306	2.62e-05	ITGA2_m2	Heterogeneous
KIRC_9368	chr2	10278443	10278944	chr2	10418569	10419070	54312	KIRC_9368	-223828	RP11-254F7.3	10054866	antisense	0.465183	0.00645676	-1932	RN7SL66P	Distal	11795	0.466126	0.00669444	RP11-254F7.3_m6	ClusterDriven
ESCA_62	chr1	1125159	1125660	chr1	1060539	1061040	163	ESCA_62	-11607	LINC01342	1137017	lincRNA	0.664443	1.66e-05	-9047	C1orf159	Distal	47	0.664443	1.67e-05	LINC01342_m2	Heterogeneous
UCEC_41451	chr6	137026403	137026904	chr6	137347540	137348041	216990	UCEC_41451	475993	RP3-325F22.5	136550661	antisense	0.50791	0.00214436	18526	IL20RA	Intron	26097	0.50791	0.00224032	RP3-325F22.5_p6	Heterogeneous
PRAD_37403	chr6	10412784	10413285	chr6	10413017	10413518	192414	PRAD_37403	6624	TFAP2A	10419659	protein_coding	0.726514	1.94408e-06	3695	TFAP2A-AS1	Promoter	NA	0.724049	2.10877e-06
STAD_28413	chr4	68870722	68871223	chr4	69736440	69736941	143135	STAD_28413	-158475	RP11-1267H10.4	68712498	unprocessed_pseudogene	0.50909	0.00207697	9158	RP11-468N14.5	Distal	19970	0.509743	0.00213151	RP11-1267H10.4_m1	ClusterDriven
STAD_39737	chr6	43804009	43804510	chr6	43771746	43772247	202208	STAD_39737	-466206	TMEM151B	44270466	protein_coding	-0.467752	0.00650384	-33642	RP1-261G23.7	Distal	25396	-0.480719	0.00497509	TMEM151B_m1	ClusterDriven
LIHC_66590	chr9	111604910	111605411	chr9	114367190	114367691	307198	LIHC_66590	-5306	PTGR1	111599855	protein_coding	0.53435	0.00102651	-5304	PTGR1	Distal	38806	0.53435	0.00106518	PTGR1_m1	Heterogeneous
COAD_103952	chr17	78172248	78172749	chr17	76168329	76168830	485422	COAD_103952	-41687	BIRC5	78214186	protein_coding	0.461814	0.00700884	3941	SYNGR2	3' UTR	64735	0.460483	0.00770364	BIRC5_m3	ClusterDriven
BLCA_68719	chr12	110578196	110578697	chr12	111016001	111016502	392183	BLCA_68719	-455577	CUX2	111034024	protein_coding	-0.508083	0.00230685	4873	PPTC7	Intron	48721	-0.509475	0.00232299	CUX2_m1	ClusterDriven
BLCA_6855	chr1	161091677	161092178	chr1	161061467	161061968	30329	BLCA_6855	7463	RP11-544M22.8	161084465	antisense	0.579888	0.000264282	-2327	PVRL4	Distal	2959	0.557976	0.000531029	RP11-544M22.8_p2	Heterogeneous
COAD_95	chr1	1163261	1163762	chr1	1098641	1099142	198	COAD_95	-89205	RNF223	1074307	protein_coding	0.591567	0.000183264	-3578	MIR200B	Distal	4578	0.591567	0.000187092	RNF223_m6	Heterogeneous
PRAD_15892	chr2	148876683	148877184	chr2	149634252	149634753	79087	PRAD_15892	1684	KIF5C	148875250	protein_coding	0.812323	1.16e-07	1684	KIF5C	Intron	10470	0.812323	1.17e-07	KIF5C_p1	Heterogeneous
COAD_36260	chr5	74361637	74362138	chr5	73657462	73657963	170480	COAD_36260	279536	ENC1	74641424	protein_coding	0.561337	0.000465485	-27120	LINC01332	Distal	23384	0.561337	0.000479421	ENC1_p2	Heterogeneous
BRCA_101771	chr8	101603522	101604023	chr8	102615750	102616251	278738	BRCA_101771	-111274	KB-1562D12.1	101492499	antisense	0.54461	0.000764458	-41283	KB-1562D12.3	Intron	36075	0.548797	0.000699044	KB-1562D12.1_m4	Heterogeneous
CESC_48969	chr19	8569074	8569575	chr19	8633958	8634459	504231	CESC_48969	8252	MYO1F	8577577	protein_coding	0.456712	0.00791967	6845	AC130469.1	Intron	72156	0.456037	0.00858418	MYO1F_p1	ClusterDriven
CESC_26877	chr8	143269704	143270205	chr8	144351874	144352375	291605	CESC_26877	-464185	FAM83H-AS1	143734140	lincRNA	0.551706	0.000621125	2522	GLI4	Intron	34740	0.553478	0.000608419	FAM83H-AS1_m1	Heterogeneous
BLCA_89979	chr17	79814916	79815417	chr17	77788715	77789216	486108	BLCA_89979	-8285	RP11-353N14.2	79823452	lincRNA	0.541733	0.000831232	-8283	RP11-353N14.2	Distal	64769	0.536698	0.000995909	RP11-353N14.2_m3	Heterogeneous
COAD_110019	chr19	40991524	40992025	chr19	41497429	41497930	512440	COAD_110019	476	CYP2B6	40991299	protein_coding	0.764464	5.31e-07	476	CYP2B6	Intron	70649	0.766204	4.98e-07	CYP2B6_p1	Heterogeneous
HNSC_60405	chr12	3214979	3215480	chr12	3324145	3324646	368613	HNSC_60405	420277	FKBP4	2794953	protein_coding	0.599693	0.000141125	-3311	RP11-543P15.1	Promoter	NA	0.601591	0.0001353
ESCA_3254	chr1	31574940	31575441	chr1	32040541	32041042	9361	ESCA_3254	-1294	TINAGL1	31576485	protein_coding	0.589462	0.000195748	382	RP11-73M7.1	Intron	688	0.589462	0.000200116	TINAGL1_m3	Heterogeneous
COAD_38189	chr5	136186727	136187228	chr5	135522415	135522916	179957	COAD_38189	-27070	TRPC7-AS1	136214048	antisense	0.560271	0.000480674	6156	AC009014.3	Intron	21888	0.560271	0.000495232	TRPC7-AS1_m1	Heterogeneous
HNSC_38478	chr7	30165990	30166491	chr7	30205606	30206107	231504	HNSC_38478	338603	GGCT	30504844	protein_coding	0.656386	2.18e-05	-1561	RPS27P16	Distal	31317	0.647496	2.98e-05	GGCT_p3	Heterogeneous
TGCT_10572	chr2	97718483	97718984	chr2	98334946	98335447	70644	TGCT_10572	5174	ZAP70	97713560	protein_coding	0.559972	0.000484819	5174	ZAP70	Intron	9732	0.559972	0.000499813	ZAP70_p1	Heterogeneous
COAD_9084	chr1	200896647	200897148	chr1	200865775	200866276	38628	COAD_9084	5850	C1orf106	200891048	protein_coding	0.709415	3.53e-06	5850	C1orf106	Intron	3682	0.713682	3.03e-06	C1orf106_p2	Heterogeneous
BLCA_75781	chr15	40785756	40786257	chr15	41077954	41078455	431575	BLCA_75781	88282	RHOV	40874289	protein_coding	0.563099	0.00044129	15927	C15orf62	Intron	58701	0.563099	0.000454531	RHOV_p2	Heterogeneous
PCPG_52569	chr11	94740185	94740686	chr11	94473351	94473852	359921	PCPG_52569	492105	SESN3	95232541	protein_coding	0.473348	0.00528057	-79	RP11-867G2.8	Promoter	NA	0.469738	0.00611531
CESC_22104	chr6	138464935	138465436	chr6	138786072	138786573	217426	CESC_22104	-357675	PERP	138107511	protein_coding	0.537483	0.000939774	1087	RP11-43P8.2	Intron	28121	0.537483	0.000973873	PERP_m3	ClusterDriven
KIRC_29920	chr5	173891127	173891628	chr5	173318130	173318631	187737	KIRC_29920	3098	CPEB4	173888280	protein_coding	0.4923	0.00324694	3098	CPEB4	Exon	22622	0.4923	0.00341084	CPEB4_p2	ClusterDriven
BLCA_98311	chr19	49064016	49064517	chr19	49567273	49567774	515118	BLCA_98311	809	NTF4	49065076	protein_coding	0.744013	1.06639e-06	8	CTB-60B18.18	Promoter	NA	0.744013	1.05822e-06
STAD_90242	chr15	41495883	41496384	chr15	41788081	41788582	431775	STAD_90242	2741	ITPKA	41493393	protein_coding	0.506399	0.00223444	2741	ITPKA	Intron	57399	0.506399	0.00233657	ITPKA_p1	ClusterDriven
ESCA_52387	chr7	97951498	97951999	chr7	97580810	97581311	244355	ESCA_52387	449319	BAIAP2L1	98401068	protein_coding	0.531629	0.00110944	-3749	OR7E7P	Distal	31970	0.523185	0.00146718	BAIAP2L1_p1	Heterogeneous
STAD_36546	chr5	176547772	176548273	chr5	175974773	175975274	188325	STAD_36546	5512	CDHR2	176542511	protein_coding	0.650596	2.65473e-05	-295	RN7SL684P	Promoter	NA	0.650596	2.68425e-05
MESO_24161	chr5	132368240	132368741	chr5	131703932	131704433	178757	MESO_24161	1425	AC034220.3	132369916	processed_transcript	0.680258	9.7e-06	-1259	SLC22A5	Intron	23832	0.680258	9.75e-06	AC034220.3_p6	Heterogeneous
COAD_18439	chr2	168802299	168802800	chr2	169658809	169659310	82298	COAD_18439	16011	NOSTRIN	168786539	protein_coding	0.672762	1.25e-05	-15587	CERS6-AS1	5' UTR	10609	0.672762	1.26e-05	NOSTRIN_p3	Heterogeneous
COAD_14235	chr2	47354511	47355012	chr2	47581650	47582151	62867	COAD_14235	-199384	C2orf61	47155378	protein_coding	0.546138	0.000731262	5015	RN7SKP119	Intron	12231	0.546138	0.000756396	C2orf61_m2	ClusterDriven
ACC_58579	chr12	71158548	71159049	chr12	71552328	71552829	385120	ACC_58579	283099	TSPAN8	71441898	protein_coding	0.847933	4.40615e-08	-40550	CTD-2021H9.3	Promoter	NA	0.847009	4.43642e-08
CESC_51360	chr20	6123169	6123670	chr20	6103816	6104317	519143	CESC_51360	124	FERMT1	6123544	protein_coding	0.863885	3.11e-08	124	FERMT1	5' UTR	75554	0.863287	3.12e-08	FERMT1_p11	Heterogeneous
LUSC_5904	chr1	153533675	153534176	chr1	153506151	153506652	27639	LUSC_5904	323	BX470102.3	153533603	antisense	0.717402	2.67e-06	323	BX470102.3	Intron	2112	0.714627	2.93e-06	BX470102.3_p1	Heterogeneous
LGG_45240	chr10	59175637	59176138	chr10	60935397	60935898	324677	LGG_45240	-702	PHYHIPL	59176590	protein_coding	0.876568	2.39589e-08	-700	PHYHIPL	Promoter	NA	0.876568	2.38567e-08
KIRP_120724	chr18	11885221	11885722	chr18	11885220	11885721	490140	KIRP_120724	-95553	IMPA2	11981025	protein_coding	0.515778	0.00172995	-23238	RP11-820I16.4	Promoter	NA	0.515778	0.00180421
CHOL_55799	chr17	48265805	48266306	chr17	46343167	46343668	476567	CHOL_55799	380967	RP11-357H14.17	48647023	lincRNA	0.566371	0.000399975	-28277	AC090627.1	Intron	66647	0.576862	0.000297409	RP11-357H14.17_p6	Heterogeneous
COAD_1642	chr1	20250577	20251078	chr1	20577070	20577571	6138	COAD_1642	-435550	RNF186	19815278	protein_coding	0.535804	0.000985387	7733	RP3-340N1.6	Distal	5020	0.535804	0.00102182	RNF186_m2	ClusterDriven
CHOL_65860	chr22	24549883	24550384	chr22	24945851	24946352	542577	CHOL_65860	-55060	ADORA2A-AS1	24495074	antisense	0.567528	0.000386227	-5367	SNRPD3	Intron	79184	0.568144	0.00038947	ADORA2A-AS1_m9	ClusterDriven
ACC_48857	chr10	69229266	69229767	chr10	70989022	70989523	326170	ACC_48857	2973	RP11-227H15.4	69232490	antisense	0.496944	0.00287194	2973	RP11-227H15.4	Intron	41595	0.496944	0.00301424	RP11-227H15.4_p1	ClusterDriven
UCEC_76486	chr14	60222776	60223277	chr14	60689494	60689995	418605	UCEC_76486	435232	SIX1	60658259	protein_coding	0.522199	0.00144865	-10113	RPL17P2	Distal	55911	0.522199	0.00150839	SIX1_p1	ClusterDriven
COAD_59262	chr8	141206996	141207497	chr8	142217095	142217596	290840	COAD_59262	-70981	RP11-10J21.5	141278228	lincRNA	0.460037	0.00731504	19700	RP11-10J21.2	3' UTR	34637	0.458701	0.0080463	RP11-10J21.5_m1	ClusterDriven
KIRP_20888	chr2	210072851	210073352	chr2	210937575	210938076	89249	KIRP_20888	-98416	AC006994.2	210171518	antisense	0.469564	0.00579786	-15122	AC006994.1	Intron	10975	0.469564	0.00614216	AC006994.2_m2	ClusterDriven
KIRC_72927	chr16	20879361	20879862	chr16	20890683	20891184	450537	KIRC_72927	428151	ACSM2A	20451461	protein_coding	0.567126	0.000390997	-20254	LYRM1	Intron	60327	0.567126	0.000401945	ACSM2A_p5	ClusterDriven
KIRP_1086	chr1	15189438	15189939	chr1	15515934	15516435	4534	KIRP_1086	395421	AGMAT	15585110	protein_coding	0.547964	0.000693205	3156	RP1-21O18.3	Intron	4899	0.544793	0.000786864	AGMAT_p2	Heterogeneous
GBM_74029	chr21	42622223	42622724	chr21	44042333	44042834	539152	GBM_74029	-7416	AP001626.1	42615058	lincRNA	0.585041	0.000224968	-7414	AP001626.1	Distal	77703	0.585041	0.000230124	AP001626.1_m2	ClusterDriven
CESC_47372	chr17	82228196	82228697	chr17	80186072	80186573	487352	CESC_47372	50	SLC16A3	82228397	protein_coding	0.542041	0.000823894	50	SLC16A3	Promoter	NA	0.540672	0.000887958
MESO_43355	chr10	69360687	69361188	chr10	71120443	71120944	326214	MESO_43355	-90535	TSPAN15	69451473	protein_coding	0.575572	0.00030197	2703	AC016821.1	Intron	40093	0.575572	0.000309571	TSPAN15_m3	Heterogeneous
KIRP_62843	chr7	155808916	155809417	chr7	155601610	155602111	256323	KIRP_62843	3106	SHH	155812273	protein_coding	0.735359	1.43187e-06	3106	SHH	Promoter	NA	0.735359	1.42768e-06
STAD_93207	chr16	2092196	2092697	chr16	2142197	2142698	446383	STAD_93207	1011	RP11-304L19.1	2091436	sense_overlapping	0.80073	1.63e-07	1011	RP11-304L19.1	Intron	59942	0.80073	1.63e-07	RP11-304L19.1_p1	Heterogeneous
UCEC_74410	chr13	72960421	72960922	chr13	73534559	73535060	405602	UCEC_74410	-94304	KLF5	73054976	protein_coding	0.504654	0.00234212	-75727	PSMD10P3	Intron	51695	0.50212	0.00262295	KLF5_m3	Heterogeneous
BLCA_68718	chr12	110577661	110578162	chr12	111015466	111015967	392182	BLCA_68718	-456112	CUX2	111034024	protein_coding	-0.503028	0.00263895	5408	PPTC7	Intron	48720	-0.505676	0.00257415	CUX2_m1	ClusterDriven
ACC_71997	chr16	75263834	75264335	chr16	75297732	75298233	460124	ACC_71997	-147314	LDHD	75116771	protein_coding	0.45961	0.00739089	3968	BCAR1	3' UTR	62817	0.45961	0.00786888	LDHD_m3	ClusterDriven
KIRC_31902	chr6	31185924	31186425	chr6	31153701	31154202	198149	KIRC_31902	-8276	PSORS1C3	31177899	sense_intronic	0.672719	1.25e-05	-5442	POU5F1	Distal	26932	0.672403	1.28e-05	PSORS1C3_m1	Heterogeneous
LIHC_9553	chr1	177969845	177970346	chr1	177938980	177939481	34416	LIHC_9553	14207	SEC16B	177984303	protein_coding	0.622914	6.66e-05	14207	SEC16B	Intron	7899	0.619985	7.45e-05	SEC16B_p2	Heterogeneous
COAD_103573	chr17	75526556	75527057	chr17	73522637	73523138	484240	COAD_103573	1727	LLGL2	75525080	protein_coding	0.780796	3.08e-07	1727	LLGL2	Intron	64647	0.777842	3.37e-07	LLGL2_p1	Heterogeneous
PCPG_12545	chr2	186848933	186849434	chr2	187713660	187714161	85264	PCPG_12545	155213	FAM171B	186693971	protein_coding	0.488102	0.00362494	24	ZSWIM2	Promoter	NA	0.488102	0.00381082
KIRP_60906	chr7	123319887	123320388	chr7	122959941	122960442	249731	KIRP_60906	214939	IQUB	123535077	protein_coding	0.565928	0.000405324	-89395	LYPLA1P1	Distal	32541	0.565928	0.000416929	IQUB_p3	ClusterDriven
BLCA_89475	chr17	75844666	75845167	chr17	73840747	73841248	484456	BLCA_89475	182535	EVPL	76027452	protein_coding	0.596933	0.000154221	-198	UNC13D	Promoter	NA	0.598092	0.000151485
STAD_17178	chr2	173669426	173669927	chr2	174534154	174534655	83333	STAD_17178	314857	CDCA7	173354820	protein_coding	0.531567	0.00111144	36471	AC013410.2	Distal	10663	0.53555	0.00102916	CDCA7_p7	ClusterDriven
ACC_1311	chr1	26913461	26913962	chr1	27239952	27240453	8131	ACC_1311	254	NR0B2	26913966	protein_coding	0.796235	1.89e-07	254	NR0B2	Exon	5201	0.796235	1.87e-07	NR0B2_p2	Heterogeneous
KIRP_134436	chr22	30542400	30542901	chr22	30938387	30938888	544114	KIRP_134436	4031	SEC14L6	30546682	protein_coding	0.803068	1.53e-07	115	SIRPAP1	Intron	79304	0.803068	1.52e-07	SEC14L6_p7	Heterogeneous
CESC_27379	chr9	33416988	33417489	chr9	33416986	33417487	297238	CESC_27379	56691	NOL6	33473930	protein_coding	0.461406	0.00707904	14382	RP11-311H10.4	Distal	38267	0.460529	0.00769447	NOL6_p1	ClusterDriven
CESC_33248	chr11	64970721	64971222	chr11	64738193	64738694	351553	CESC_33248	-209594	CAPN1	65180566	protein_coding	0.556171	0.000543712	1113	C11orf85	Intron	43501	0.556171	0.000561007	CAPN1_m3	Heterogeneous
BRCA_160649	chr15	70324165	70324666	chr15	70616504	70617005	438018	BRCA_160649	-226240	TLE3	70098176	protein_coding	0.539777	0.000879453	2840	RP11-543G18.1	Intron	59061	0.534391	0.00106401	TLE3_m1	ClusterDriven
LUAD_61650	chr7	157288864	157289365	chr7	157081558	157082059	256667	LUAD_61650	150202	UBE3C	157138913	protein_coding	0.494593	0.00305619	-6427	RP5-1142J19.1	Distal	30725	0.494593	0.00320959	UBE3C_p1	Heterogeneous
LIHC_113644	chr20	44411124	44411625	chr20	43039764	43040265	526851	LIHC_113644	3255	MIR3646	44408120	miRNA	0.685819	8.02e-06	3255	MIR3646	Intron	74819	0.68974	7.02e-06	MIR3646_p1	Heterogeneous
LUSC_12942	chr2	29233375	29233876	chr2	29456241	29456742	58858	LUSC_12942	481986	PPP1CB	28751640	protein_coding	0.561407	0.000464496	135921	CLIP4	Exon	9229	0.553022	0.000616578	PPP1CB_p1	Heterogeneous
CESC_6246	chr1	209431797	209432298	chr1	209605142	209605643	42572	CESC_6246	3228	MIR205HG	209428820	processed_transcript	0.782262	2.93621e-07	-83	MIR205	Promoter	NA	0.784935	2.68857e-07
COAD_52483	chr7	116804432	116804933	chr7	116444486	116444987	248696	COAD_52483	132293	MET	116672390	protein_coding	0.520265	0.00152813	-6385	CAPZA2	Distal	30077	0.531039	0.00117113	MET_p3	Heterogeneous
BRCA_12434	chr1	160646784	160647285	chr1	160616574	160617075	30118	BRCA_12434	260	SLAMF1	160647295	protein_coding	0.509102	0.00207629	260	SLAMF1	Promoter	NA	0.512695	0.00196548
TGCT_61894	chr17	58338909	58339410	chr17	56416270	56416771	479393	TGCT_61894	-6652	RP5-1171I10.5	58332508	antisense	0.492723	0.00321149	-3136	MIR4736	Intron	66865	0.499275	0.00283166	RP5-1171I10.5_m1	ClusterDriven
PRAD_66722	chr11	58926321	58926822	chr11	58693794	58694295	349694	PRAD_66722	132087	RP11-142C4.6	59058659	antisense	0.621987	6.86e-05	2117	RP11-780O24.2	Intron	45445	0.621987	6.98e-05	RP11-142C4.6_p5	ClusterDriven
HNSC_14766	chr2	172179275	172179776	chr2	173044003	173044504	82927	HNSC_14766	-247828	ITGA6	172427354	protein_coding	0.534035	0.00103575	76520	DLX2-AS1	Distal	10646	0.534035	0.00107484	ITGA6_m1	Heterogeneous
LUSC_77889	chr12	15757825	15758326	chr12	15910759	15911260	372194	LUSC_77889	-153096	DERA	15911172	protein_coding	0.508871	0.00208903	-21990	RP11-6B19.1	Intron	47670	0.502613	0.00258791	DERA_m1	ClusterDriven
LUAD_126432	chr19	41362351	41362852	chr19	41868256	41868757	512550	LUAD_126432	-388375	CEACAM6	41750977	protein_coding	0.640899	3.67e-05	1571	B9D2	Intron	70774	0.641877	3.59e-05	CEACAM6_m1	Heterogeneous
ACC_44370	chr9	68689963	68690464	chr9	71304879	71305380	298927	ACC_44370	149178	RP11-274B18.4	68541036	lincRNA	0.5526	0.000604826	-15198	PIP5K1B	Distal	37194	0.5526	0.000624409	RP11-274B18.4_p4	ClusterDriven
ESCA_106937	chr17	58332343	58332844	chr17	56409704	56410205	479385	ESCA_106937	-86	RP5-1171I10.5	58332508	antisense	0.490719	0.00338469	-84	RP5-1171I10.5	Promoter	NA	0.493959	0.00326407
ESCA_105094	chr17	39628983	39629484	chr17	37785236	37785737	472895	ESCA_105094	2494	PPP1R1B	39626740	protein_coding	0.795114	1.95614e-07	2494	PPP1R1B	Promoter	NA	0.783383	2.82245e-07
ACC_34552	chr7	27874453	27874954	chr7	27914072	27914573	230755	ACC_34552	-211709	HIBADH	27662995	protein_coding	0.509201	0.00207076	-134307	AC004549.6	Intron	31269	0.512585	0.00197148	HIBADH_m3	ClusterDriven
PRAD_98974	chr19	3710251	3710752	chr19	3710249	3710750	502579	PRAD_98974	2393	TJP3	3708109	protein_coding	0.754964	7.36e-07	2393	TJP3	Intron	69410	0.754964	7.29e-07	TJP3_p1	Heterogeneous
CESC_40188	chr14	102552517	102553018	chr14	103018854	103019355	427230	CESC_40188	7514	CTD-2555C10.3	102545254	lincRNA	0.747539	9.46e-07	7514	CTD-2555C10.3	Intron	55168	0.747539	9.38e-07	CTD-2555C10.3_p1	Heterogeneous
CESC_15085	chr3	193885758	193886259	chr3	193603547	193604048	131797	CESC_15085	-41985	RP11-528A4.2	193844024	lincRNA	0.55905	0.000498564	-41983	RP11-528A4.2	Distal	18060	0.556774	0.000550939	RP11-528A4.2_m4	Heterogeneous
CESC_10252	chr2	201129080	201129581	chr2	201993803	201994304	87579	CESC_10252	-104112	CASP8	201233443	protein_coding	0.498859	0.00273057	10696	IMPDH1P10	Promoter	NA	0.498859	0.00286374
ACC_40165	chr8	30385507	30386008	chr8	30243023	30243524	263187	ACC_40165	1279	RBPMS	30384479	protein_coding	0.712724	3.14161e-06	-355	RBPMS-AS1	Promoter	NA	0.710627	3.37655e-06
BLCA_85923	chr17	35313199	35313700	chr17	33640218	33640719	471261	BLCA_85923	-184768	RP11-1094M14.8	35498218	processed_pseudogene	0.544552	0.000765645	-50	RP11-47L3.1	Promoter	NA	0.544552	0.000792543
CESC_18948	chr5	149605900	149606401	chr5	148985463	148985964	183215	CESC_18948	-124147	PPARGC1B	149730298	protein_coding	0.458732	0.0075491	590	RNU6-588P	Intron	22203	0.458732	0.00804018	PPARGC1B_m1	ClusterDriven
STAD_112160	chr20	22489623	22490124	chr20	22470261	22470762	522297	STAD_112160	95581	FOXA2	22585455	protein_coding	0.828788	7.18e-08	-69229	RP5-1004I9.1	Distal	75728	0.826918	7.64e-08	FOXA2_p4	Heterogeneous
MESO_69912	chr19	6723115	6723616	chr19	6723126	6723627	503666	MESO_69912	7196	C3	6730562	protein_coding	0.613909	8.93e-05	-5622	CTD-3128G10.7	Intron	72106	0.613909	9.08e-05	C3_p7	Heterogeneous
ESCA_3329	chr1	32289223	32289724	chr1	32754824	32755325	9594	ESCA_3329	-452411	KIAA1522	32741885	protein_coding	0.454736	0.0083041	-2610	HDAC1	Distal	705	0.454736	0.00886498	KIAA1522_m1	ClusterDriven
STAD_94480	chr16	29829335	29829836	chr16	29840656	29841157	453457	STAD_94480	9192	MVP	29820394	protein_coding	0.598886	0.000144814	-8332	AC009133.12	Promoter	NA	0.598886	0.000147664
COAD_17282	chr2	127535365	127535866	chr2	128292941	128293442	76235	COAD_17282	-186	MYO7B	127535802	protein_coding	0.909379	1.28252e-08	-184	MYO7B	Promoter	NA	0.908446	1.26681e-08
ESCA_78262	chr11	73192181	73192682	chr11	72903226	72903727	355371	ESCA_78262	-25866	P2RY2	73218298	protein_coding	0.683097	8.8e-06	15738	RP11-800A3.3	Distal	43691	0.679659	9.95e-06	P2RY2_m2	Heterogeneous
TGCT_54323	chr14	102544542	102545043	chr14	103010879	103011380	427226	TGCT_54323	-461	CTD-2555C10.3	102545254	lincRNA	0.691069	6.68459e-06	-459	CTD-2555C10.3	Promoter	NA	0.691069	6.70517e-06
BRCA_164059	chr16	70751	71252	chr16	120749	121250	445369	BRCA_164059	5353	RHBDF1	76355	protein_coding	0.472701	0.00536654	-3679	Z69720.3	Intron	61452	0.472701	0.0056767	RHBDF1_p1	ClusterDriven
STAD_76470	chr12	4012929	4013430	chr12	4122095	4122596	368896	STAD_76470	-7797	RP11-320N7.2	4020977	lincRNA	0.602595	0.000128623	-7795	RP11-320N7.2	Distal	47218	0.611373	9.86e-05	RP11-320N7.2_m3	Heterogeneous
BLCA_100142	chr20	31566796	31567297	chr20	30154599	30155100	523430	BLCA_100142	-38236	ID1	31605283	protein_coding	0.530069	0.00115991	3881	HM13-IT1	Intron	74577	0.519795	0.00161417	ID1_m1	Heterogeneous
PRAD_48532	chr7	143419849	143420350	chr7	143116942	143117443	254158	PRAD_48532	288023	PIP	143132077	protein_coding	0.494946	0.0030273	-11206	EPHA1	Intron	30516	0.494946	0.00317996	PIP_p6	ClusterDriven
LUSC_116465	chrX	48938651	48939152	chrX	48795922	48796423	555002	LUSC_116465	-19878	PIM2	48919024	protein_coding	0.582805	0.000241353	-1088	LL0XNC01-36H8.1	Intron	80799	0.582805	0.000246871	PIM2_m3	Heterogeneous
TGCT_24657	chr6	31568552	31569053	chr6	31536329	31536830	198248	TGCT_24657	-3251	LTA	31572054	protein_coding	0.537884	0.000928883	-3249	LTA	Distal	25009	0.537884	0.000962647	LTA_m1	Heterogeneous
BRCA_106802	chr8	143874203	143874704	chr8	144948371	144948872	291995	BRCA_106802	4010	EPPK1	143878464	protein_coding	0.567742	0.000383712	4010	EPPK1	Intron	36807	0.550382	0.000667059	EPPK1_p6	Heterogeneous
KIRC_8049	chr1	224203658	224204159	chr1	224391360	224391861	45995	KIRC_8049	28153	DEGS1	224175756	protein_coding	0.489159	0.00352621	9370	RP11-365O16.3	Distal	4290	0.486191	0.00400799	DEGS1_p2	ClusterDriven
LIHC_5330	chr1	95069269	95069770	chr1	95534825	95535326	21582	LIHC_5330	249178	SLC44A3	94820342	protein_coding	0.498435	0.00276186	3425	ALG14	Intron	1436	0.498435	0.00289761	SLC44A3_p5	ClusterDriven
CHOL_43013	chr11	120185004	120185505	chr11	120055712	120056213	364483	CHOL_43013	-25512	OAF	120210767	protein_coding	0.817755	9.92e-08	274	TRIM29	5' UTR	44345	0.817755	9.89e-08	OAF_m1	Heterogeneous
ESCA_105395	chr17	40480407	40480908	chr17	38636659	38637160	473781	ESCA_105395	20939	TNS4	40501597	protein_coding	0.533134	0.00106297	-5367	RP11-58O9.2	Intron	65786	0.521133	0.00155472	TNS4_p6	Heterogeneous
CHOL_5346	chr1	202105723	202106224	chr1	202074851	202075352	39190	CHOL_5346	98029	ELF3	202007945	protein_coding	0.614992	8.62e-05	9215	CRIP1P3	Distal	3776	0.615712	8.56e-05	ELF3_p2	Heterogeneous
LGG_35506	chr7	118214338	118214839	chr7	117854392	117854893	249059	LGG_35506	-84	ANKRD7	118214673	protein_coding	0.752301	8.06249e-07	-82	ANKRD7	Promoter	NA	0.751298	8.27133e-07
COAD_46306	chr6	138455560	138456061	chr6	138776697	138777198	217424	COAD_46306	-348300	PERP	138107511	protein_coding	0.572212	0.000334909	-8286	RP11-43P8.2	Intron	28120	0.572212	0.000343773	PERP_m2	Heterogeneous
BRCA_162326	chr15	89378343	89378844	chr15	89921574	89922075	442176	BRCA_162326	312189	PEX11A	89690783	protein_coding	0.476244	0.00490795	10577	MIR9-3	Promoter	NA	0.473277	0.00559393
COAD_70818	chr10	132446142	132446643	chr10	134259646	134260147	339414	COAD_70818	2066	C10orf91	132444327	lincRNA	0.472758	0.00535892	2066	C10orf91	Intron	40881	0.472758	0.00566846	C10orf91_p1	ClusterDriven
TGCT_46454	chr12	12872247	12872748	chr12	13025181	13025682	371403	TGCT_46454	79649	GPRC5D	12952147	protein_coding	0.553561	0.000587838	-2999	RPL13AP20	Distal	49617	0.54826	0.000710051	GPRC5D_p2	Heterogeneous
CESC_5753	chr1	202014819	202015320	chr1	201983947	201984448	39131	CESC_5753	3700	RP11-510N19.5	202011370	sense_intronic	0.712101	3.21e-06	3700	RP11-510N19.5	Exon	3788	0.711838	3.24e-06	RP11-510N19.5_p1	Heterogeneous
STAD_109620	chr19	45881028	45881529	chr19	46384286	46384787	513977	STAD_109620	17290	FOXA3	45863989	protein_coding	0.721703	2.3e-06	4891	IRF2BP1	Distal	71033	0.724966	2.04e-06	FOXA3_p3	Heterogeneous
LUSC_9280	chr1	209433225	209433726	chr1	209606570	209607071	42574	LUSC_9280	351083	C1orf74	209784559	protein_coding	0.523776	0.00138587	1343	MIR205	Distal	8483	0.525265	0.00138224	C1orf74_p3	Heterogeneous
PCPG_28705	chr6	40425482	40425983	chr6	40393221	40393722	201056	PCPG_28705	161732	LRFN2	40587465	protein_coding	0.560796	0.00047316	17880	RNU6-250P	Intron	27298	0.558402	0.000524123	LRFN2_p3	Heterogeneous
CESC_19250	chr5	170293215	170293716	chr5	169720219	169720720	186688	CESC_19250	4761	LCP2	170298227	protein_coding	0.469734	0.0057744	4761	LCP2	Intron	24380	0.469734	0.00611585	LCP2_p3	ClusterDriven
KIRP_29526	chr3	142596989	142597490	chr3	142315831	142316332	121138	KIRP_29526	853	PLS1	142596387	protein_coding	0.655178	2.28e-05	853	PLS1	5' UTR	15389	0.652617	2.51e-05	PLS1_p1	Heterogeneous
LUAD_101694	chr14	37596869	37597370	chr14	38066074	38066575	415678	LUAD_101694	399207	MIPOL1	37197913	protein_coding	0.546688	0.000719757	-1059	FOXA1	Intron	53202	0.51261	0.00197011	MIPOL1_p8	Heterogeneous
PCPG_72828	chr17	58756375	58756876	chr17	56833736	56834237	479537	PCPG_72828	757	PPM1E	58755869	protein_coding	0.78651	2.57e-07	757	PPM1E	Intron	64310	0.792578	2.11e-07	PPM1E_p1	Heterogeneous
UCEC_45630	chr7	73916408	73916909	chr7	73330738	73331239	240038	UCEC_45630	-292116	MLXIPL	73624543	protein_coding	-0.476262	0.00527491	55500	WBSCR28	Distal	31738	-0.476766	0.00550357	MLXIPL_m6	ClusterDriven
TGCT_58085	chr16	50681136	50681637	chr16	50715047	50715548	455248	TGCT_58085	-34	SNX20	50681353	protein_coding	0.541458	0.000837952	-32	SNX20	Promoter	NA	0.541458	0.000868106
CHOL_29607	chr7	155844095	155844596	chr7	155636789	155637290	256335	CHOL_29607	-118286	AC021218.2	155962632	lincRNA	0.665788	1.59e-05	-27543	AC104133.1	Distal	30698	0.665788	1.6e-05	AC021218.2_m6	Heterogeneous
KIRP_17107	chr2	121228448	121228949	chr2	121986024	121986525	75410	KIRP_17107	-420951	NIFK-AS1	121649650	antisense	0.514861	0.00177375	50372	AC079988.3	Intron	10166	0.501969	0.00263376	NIFK-AS1_m1	ClusterDriven
LGG_54576	chr12	92363572	92364073	chr12	92757348	92757849	388023	LGG_54576	9	RP11-756G20.1	92363832	lincRNA	0.517053	0.00167004	9	RP11-756G20.1	Promoter	NA	0.518165	0.00168885
COAD_103602	chr17	75610298	75610799	chr17	73606379	73606880	484307	COAD_103602	22491	MYO15B	75588058	transcribed_unprocessed_pseudogene	0.730851	1.67377e-06	22491	MYO15B	Promoter	NA	0.735441	1.42341e-06
ESCA_117004	chr20	5654553	5655054	chr20	5635199	5635700	518958	ESCA_117004	468740	FERMT1	6123544	protein_coding	0.51123	0.00195936	-43776	GPCPD1	Distal	75539	0.509129	0.00216733	FERMT1_p2	ClusterDriven
CESC_55147	chrX	45479821	45480322	chrX	45339066	45339567	554559	CESC_55147	290202	MIR222HG	45770274	lincRNA	0.566289	0.000400959	-25314	LINC01204	Distal	80759	0.566289	0.000412351	MIR222HG_p1	Heterogeneous
PRAD_101876	chr19	44796594	44797095	chr19	45299851	45300352	513488	PRAD_101876	-49330	PVRL2	44846175	protein_coding	0.493977	0.0031073	-12212	BCAM	Intron	70891	0.494521	0.00321558	PVRL2_m3	ClusterDriven
BLCA_60549	chr11	34625286	34625787	chr11	34646833	34647334	346623	BLCA_60549	4444	EHF	34621093	protein_coding	0.772275	4.11e-07	4444	EHF	Intron	42953	0.771745	4.16e-07	EHF_p2	Heterogeneous
BLCA_19228	chr3	12444452	12444953	chr3	12485951	12486452	98955	BLCA_19228	157335	PPARG	12287368	protein_coding	0.734061	1.5e-06	-39727	TSEN2	Distal	14205	0.721386	2.32e-06	PPARG_p1	Heterogeneous
TGCT_46464	chr12	12883291	12883792	chr12	13036225	13036726	371415	TGCT_46464	234603	RP11-180M15.6	12648939	lincRNA	-0.470126	0.00613716	-7238	GPRC5A	Distal	47609	-0.482227	0.0047867	RP11-180M15.6_p3	ClusterDriven
PRAD_108227	chr22	19963816	19964317	chr22	19951339	19951840	541272	PRAD_108227	-109171	C22orf29	19854896	protein_coding	0.52121	0.00148901	314	MIR4761	Intron	79080	0.52121	0.00155137	C22orf29_m1	ClusterDriven
COAD_12821	chr2	20108971	20109472	chr2	20308732	20309233	56454	COAD_12821	46835	AC098828.3	20156057	processed_pseudogene	0.502258	0.00249592	-2391	AC098828.2	Distal	11872	0.499449	0.00281853	AC098828.3_p1	ClusterDriven
STAD_5495	chr1	109764755	109765256	chr1	110307377	110307878	23185	STAD_5495	-979	EPS8L3	109764027	protein_coding	0.697619	5.32423e-06	-977	EPS8L3	Promoter	NA	0.697619	5.32772e-06
BRCA_106620	chr8	143573939	143574440	chr8	144656109	144656610	291801	BRCA_106620	-159950	FAM83H-AS1	143734140	lincRNA	0.598292	0.000147639	700	RP11-661A12.9	Intron	34746	0.602585	0.000131027	FAM83H-AS1_m6	Heterogeneous
TGCT_22740	chr5	157172269	157172770	chr5	156599280	156599781	184789	TGCT_22740	29587	ITK	157142933	protein_coding	0.495398	0.00299218	-6254	FAM71B	Intron	22361	0.495398	0.00314223	ITK_p1	ClusterDriven
LIHC_36092	chr4	185108625	185109126	chr4	186029779	186030280	157852	LIHC_36092	-374743	CENPU	184734133	protein_coding	-0.461051	0.0076477	-13444	AC093824.1	Distal	20832	-0.461051	0.00814864	CENPU_m2	ClusterDriven
BLCA_7045	chr1	162168102	162168603	chr1	162137892	162138393	30695	BLCA_7045	-393153	UAP1	162561506	protein_coding	0.539284	0.000891911	11246	MIR4654	Intron	2994	0.533697	0.00108546	UAP1_m1	ClusterDriven
PRAD_16371	chr2	165804643	165805144	chr2	166661153	166661654	81864	PRAD_16371	-10212	GALNT3	165794682	protein_coding	0.679528	9.94e-06	-9319	AC009495.1	Intron	13221	0.679528	9.99e-06	GALNT3_m2	Heterogeneous
LIHC_94654	chr15	96184336	96184837	chr15	96727565	96728066	443670	LIHC_94654	13006	RP11-327J17.2	96171581	lincRNA	0.548305	0.000686169	13006	RP11-327J17.2	Intron	58314	0.552763	0.0006214	RP11-327J17.2_p2	ClusterDriven
TGCT_62742	chr17	76643483	76643984	chr17	74639565	74640066	484860	TGCT_62742	104	ST6GALNAC1	76643838	protein_coding	0.810424	1.22112e-07	104	ST6GALNAC1	Promoter	NA	0.810807	1.21134e-07
ESCA_94223	chr14	105986365	105986866	chr14	106452452	106452953	428511	ESCA_94223	248956	IGHM	106235572	IG_C_gene	0.496811	0.00288242	467	IGHV1-2	Exon	57032	0.496811	0.00302547	IGHM_p3	Heterogeneous
CESC_34533	chr11	120316767	120317268	chr11	120187476	120187977	364535	CESC_34533	80378	POU2F3	120236640	protein_coding	0.655268	2.26919e-05	-8109	TMEM136	Promoter	NA	0.655268	2.2878e-05
CHOL_11744	chr2	218264774	218265275	chr2	219129497	219129998	90643	CHOL_11744	-154067	VIL1	218419092	protein_coding	0.774962	3.75e-07	5232	AAMP	Exon	11055	0.774962	3.72e-07	VIL1_m3	Heterogeneous
BLCA_55157	chr10	5548806	5549307	chr10	5590769	5591270	316211	BLCA_55157	61736	RP11-336A10.5	5610793	lincRNA	0.482022	0.00424133	-22809	CALML3-AS1	Distal	41157	0.488591	0.00376176	RP11-336A10.5_p1	ClusterDriven
PRAD_79566	chr14	37600915	37601416	chr14	38070120	38070621	415684	PRAD_79566	-5107	FOXA1	37596059	protein_coding	0.81547	1.06e-07	-5105	FOXA1	Intron	55770	0.815835	1.04e-07	FOXA1_m1	Heterogeneous
LUSC_14218	chr2	60512571	60513072	chr2	60739706	60740207	64654	LUSC_14218	17136	AC009970.1	60495686	antisense	0.531325	0.00111934	17136	AC009970.1	Intron	9431	0.506699	0.00231715	AC009970.1_p1	Heterogeneous
COAD_110031	chr19	41172519	41173020	chr19	41678424	41678925	512479	COAD_110031	-403503	CEACAM5	41576273	protein_coding	0.65439	2.34e-05	2909	RPL36P16	Distal	70692	0.656504	2.2e-05	CEACAM5_m4	ClusterDriven
HNSC_30737	chr5	157271699	157272200	chr5	156698709	156699210	184806	HNSC_30737	129017	ITK	157142933	protein_coding	0.498559	0.00275248	-5323	CTC-248O19.1	Intron	22362	0.498559	0.00288772	ITK_p2	Heterogeneous
KIRC_73345	chr16	29944726	29945227	chr16	29956047	29956548	453494	KIRC_73345	124583	MVP	29820394	protein_coding	0.650609	2.65e-05	4092	TMEM219	Intron	60455	0.650609	2.68e-05	MVP_p2	Heterogeneous
CESC_2645	chr1	54564868	54565369	chr1	55030541	55031042	15124	CESC_2645	22862	ACOT11	54542257	protein_coding	0.630611	5.16e-05	22862	ACOT11	Intron	1071	0.630611	5.24e-05	ACOT11_p1	Heterogeneous
TGCT_68917	chr20	36595634	36596135	chr20	35224037	35224538	525085	TGCT_68917	50331	SLA2	36646216	protein_coding	0.503349	0.00242407	-9847	C20orf24	Intron	75876	0.520309	0.00159123	SLA2_p1	Heterogeneous
CESC_53413	chr22	19962938	19963439	chr22	19950461	19950962	541271	CESC_53413	-108293	C22orf29	19854896	protein_coding	0.544124	0.000775422	-562	MIR4761	Promoter	NA	0.544124	0.000802929
CESC_1015	chr1	19014010	19014511	chr1	19340504	19341005	5688	CESC_1015	259933	AKR7L	19274194	polymorphic_pseudogene	0.481881	0.00425668	-57573	IFFO2	Distal	4978	0.481881	0.00448493	AKR7L_p3	ClusterDriven
TGCT_48261	chr12	51323997	51324498	chr12	51717781	51718282	379568	TGCT_48261	420	BIN2	51324668	protein_coding	0.529707	0.00117183	420	BIN2	Promoter	NA	0.529707	0.00121699
PRAD_3114	chr1	39128882	39129383	chr1	39594554	39595055	11290	PRAD_3114	-255028	MYCBP	38874105	protein_coding	0.585204	0.000223864	-8088	RNU6-608P	Intron	5422	0.586002	0.000223152	MYCBP_m2	Heterogeneous
CESC_24880	chr7	157289668	157290169	chr7	157082362	157082863	256668	CESC_24880	151006	UBE3C	157138913	protein_coding	0.480027	0.0044623	-7231	RP5-1142J19.1	Distal	30726	0.480027	0.00470535	UBE3C_p1	ClusterDriven
LUSC_47397	chr6	138108117	138108618	chr6	138429254	138429755	217305	LUSC_47397	-857	PERP	138107511	protein_coding	0.634568	4.52985e-05	-855	PERP	Promoter	NA	0.634568	4.59441e-05
TGCT_73588	chrX	79259059	79259560	chrX	78514556	78515057	556949	TGCT_73588	313978	P2RY10	78945332	protein_coding	0.452398	0.00877486	-64134	KIF4CP	Distal	80156	0.452398	0.00938411	P2RY10_p1	ClusterDriven
BRCA_10639	chr1	150650191	150650692	chr1	150622667	150623168	26736	BRCA_10639	46702	GOLPH3L	150697144	protein_coding	0.492417	0.0032378	-20828	ENSA	Intron	6333	0.48242	0.0044224	GOLPH3L_p1	ClusterDriven
BRCA_102788	chr8	115867446	115867947	chr8	116879672	116880173	281053	BRCA_102788	-58024	TRPS1	115809673	protein_coding	0.74955	8.83e-07	-58022	TRPS1	Distal	36178	0.722958	2.19e-06	TRPS1_m1	Heterogeneous
KIRC_39894	chr7	129101018	129101519	chr7	128741072	128741573	250694	KIRC_39894	194497	AC025594.1	128906772	miRNA	0.495778	0.00296277	-4532	RP11-286H14.1	Distal	30247	0.495778	0.0031102	AC025594.1_p4	ClusterDriven
ESCA_52990	chr7	101201832	101202333	chr7	100845113	100845614	245636	ESCA_52990	-1062	MOGAT3	101201021	protein_coding	0.863986	3.11e-08	-1060	MOGAT3	Distal	32218	0.861571	3.22e-08	MOGAT3_m1	Heterogeneous
KIRP_81775	chr11	1304977	1305478	chr11	1326207	1326708	340448	KIRP_81775	4426	TOLLIP	1309654	protein_coding	0.525472	0.00132094	4426	TOLLIP	Intron	44752	0.525472	0.00137364	TOLLIP_p3	Heterogeneous
BLCA_11487	chr2	9830208	9830709	chr2	9970337	9970838	54099	BLCA_11487	-291869	RRM2	10122328	protein_coding	0.467513	0.00609767	-12893	TAF1B	Distal	9005	0.463524	0.00714207	RRM2_m3	ClusterDriven
STAD_73251	chr11	67374855	67375356	chr11	67142326	67142827	352715	STAD_73251	-929	CLCF1	67374177	protein_coding	0.759426	6.29923e-07	690	CTC-1337H24.4	Promoter	NA	0.752215	8.00475e-07
STAD_100037	chr17	41800573	41801074	chr17	39956825	39957326	474436	STAD_100037	-13893	JUP	41786931	protein_coding	0.60556	0.000117002	11780	P3H4	Distal	66213	0.590674	0.000192507	JUP_m1	Heterogeneous
LIHC_91811	chr15	40793596	40794097	chr15	41085794	41086295	431579	LIHC_91811	34862	PPP1R14D	40828709	protein_coding	0.467265	0.00613575	-13237	ZFYVE19	Intron	58673	0.467265	0.00650579	PPP1R14D_p4	ClusterDriven
CHOL_40342	chr11	27381122	27381623	chr11	27402669	27403170	345519	CHOL_40342	340648	BBOX1	27040725	protein_coding	0.463459	0.0067335	-17503	CCDC34	Intron	42905	0.464061	0.00704777	BBOX1_p6	ClusterDriven
CESC_54638	chr22	50541588	50542089	chr22	50980017	50980518	550133	CESC_54638	1067	CTA-384D8.35	50542906	lincRNA	0.67888	1.01625e-05	-809	CTA-384D8.34	Promoter	NA	0.67888	1.02215e-05
CESC_7369	chr2	9753039	9753540	chr2	9893168	9893669	54047	CESC_7369	17051	RP11-521D12.5	9770341	lincRNA	0.464834	0.00651142	6586	RP11-521D12.4	Distal	11777	0.457376	0.00830838	RP11-521D12.5_p1	ClusterDriven
MESO_23830	chr5	115419788	115420289	chr5	114755485	114755986	176140	MESO_23830	396915	CDO1	115816954	protein_coding	-0.484951	0.00423459	17659	AK3P4	Distal	23747	-0.484951	0.00446131	CDO1_p1	ClusterDriven
THCA_56701	chr11	67564171	67564672	chr11	67331642	67332143	352848	THCA_56701	-444156	ALDH3B1	68008578	protein_coding	0.592731	0.000176497	-19171	GSTP1	Distal	43599	0.59226	0.000182951	ALDH3B1_m3	Heterogeneous
COAD_8050	chr1	169565590	169566091	chr1	169534828	169535329	32674	COAD_8050	20747	F5	169586588	protein_coding	0.536688	0.000961126	20747	F5	Intron	7767	0.52285	0.00148101	F5_p1	Heterogeneous
CHOL_60814	chr19	35006339	35006840	chr19	35497243	35497744	510443	CHOL_60814	-109289	FXYD3	35115879	protein_coding	0.527995	0.00122951	-6418	CTD-2527I21.7	Intron	70395	0.532838	0.00111235	FXYD3_m2	ClusterDriven
BRCA_164913	chr16	2831104	2831605	chr16	2881105	2881606	446699	BRCA_164913	1186	ZG16B	2830169	protein_coding	0.723102	2.19e-06	1186	ZG16B	Intron	59980	0.723102	2.18e-06	ZG16B_p1	Heterogeneous
KIRC_31772	chr6	30156725	30157226	chr6	30124502	30125003	197777	KIRC_31772	-6230	TRIM15	30163206	protein_coding	0.823534	8.36e-08	3958	TRIM10	Exon	24952	0.823534	8.35e-08	TRIM15_m8	Heterogeneous
CESC_54100	chr22	39090362	39090863	chr22	39486367	39486868	546639	CESC_54100	-973	RP4-742C19.12	39091586	transcribed_unprocessed_pseudogene	0.498388	0.0027651	-971	RP4-742C19.12	Promoter	NA	0.49968	0.0028009
KIRC_88593	chr20	45337569	45338070	chr20	43966209	43966710	527162	KIRC_88593	10604	SDC4	45348424	protein_coding	0.724698	2.07e-06	8003	RP3-453C12.14	Intron	76060	0.723929	2.12e-06	SDC4_p1	Heterogeneous
COAD_21025	chr2	232838411	232838912	chr2	233703121	233703622	93835	COAD_21025	-173952	AC106876.2	233012614	processed_transcript	0.667454	1.5e-05	10009	Y_RNA	Intron	11267	0.667454	1.51e-05	AC106876.2_m6	ClusterDriven
CESC_50708	chr19	48695681	48696182	chr19	49198938	49199439	514949	CESC_50708	-39	FUT2	48695971	protein_coding	0.811868	1.17249e-07	-37	FUT2	Promoter	NA	0.811868	1.18158e-07
COAD_16866	chr2	113877620	113878121	chr2	114635197	114635698	74224	COAD_16866	-209250	RP11-395L14.13	113668621	processed_pseudogene	0.456413	0.00797669	11879	RP11-141B14.1	Distal	12915	0.456413	0.0085051	RP11-395L14.13_m5	ClusterDriven
BLCA_6485	chr1	156471974	156472475	chr1	156441766	156442267	29032	BLCA_6485	411065	RAB25	156061160	protein_coding	0.557765	0.00051817	11985	Y_RNA	Intron	2375	0.569256	0.000376545	RAB25_p8	Heterogeneous
KIRP_95056	chr12	117090803	117091304	chr12	117528608	117529109	393833	KIRP_95056	8425	TESC	117099479	protein_coding	0.684205	8.47e-06	8425	TESC	Intron	50999	0.689382	7.11e-06	TESC_p1	Heterogeneous
COAD_10792	chr1	226122665	226123166	chr1	226310366	226310867	46590	COAD_10792	-240547	TMEM63A	225882369	protein_coding	0.617823	7.87e-05	-4260	RP11-396C23.3	Distal	8662	0.61784	7.99e-05	TMEM63A_m4	Heterogeneous
COAD_64971	chr9	133334124	133334625	chr9	136200960	136201461	312896	COAD_64971	2023	SURF6	133336398	protein_coding	0.518645	0.00159874	2023	SURF6	Intron	39084	0.518645	0.00166671	SURF6_p4	ClusterDriven
COAD_109053	chr19	19605975	19606476	chr19	19716784	19717285	508144	COAD_109053	12690	PBX4	19618916	protein_coding	0.525821	0.00130765	-122	AC002306.1	Promoter	NA	0.522516	0.00149527
COAD_110136	chr19	41755271	41755772	chr19	42259179	42259680	512691	COAD_110136	4545	CEACAM6	41750977	protein_coding	0.822457	8.6e-08	4545	CEACAM6	5' UTR	70780	0.823653	8.31e-08	CEACAM6_p1	Heterogeneous
STAD_99053	chr17	37770868	37771369	chr17	36130840	36131341	471833	STAD_99053	113624	YWHAEP7	37884743	transcribed_unprocessed_pseudogene	0.520148	0.001533	-25870	HNF1B	Distal	65623	0.536613	0.000998296	YWHAEP7_p12	ClusterDriven
MESO_33945	chr7	134891256	134891757	chr7	134576007	134576508	252168	MESO_33945	-95001	AGBL3	134986508	protein_coding	0.4794	0.00453262	-94999	AGBL3	Promoter	NA	0.472754	0.00566886
ESCA_42115	chr6	30112964	30113465	chr6	30080741	30081242	197757	ESCA_42115	-109	TRIM31	30113106	protein_coding	0.865663	2.98067e-08	-107	TRIM31	Promoter	NA	0.865663	2.96287e-08
BLCA_6376	chr1	156062253	156062754	chr1	156032044	156032545	28733	BLCA_6376	1344	RAB25	156061160	protein_coding	0.720141	2.43e-06	1344	RAB25	Intron	2362	0.719279	2.49e-06	RAB25_p1	Heterogeneous
LUSC_75569	chr11	118001602	118002103	chr11	117872317	117872818	363788	LUSC_75569	340891	CD3D	118342744	protein_coding	0.536166	0.000975591	-493	RP11-652L8.4	Promoter	NA	0.536166	0.00101143
PRAD_107495	chr21	41498731	41499232	chr21	42870658	42871159	538621	PRAD_107495	32134	TMPRSS2	41531116	protein_coding	0.785858	2.63e-07	32134	TMPRSS2	Intron	77462	0.786225	2.58e-07	TMPRSS2_p15	Heterogeneous
COAD_89751	chr14	91743975	91744476	chr14	92210319	92210820	424533	COAD_89751	-140793	POLR3GP1	91603433	transcribed_processed_pseudogene	0.489787	0.00346762	15572	RP11-747H7.3	Intron	56359	0.489787	0.00364295	POLR3GP1_m1	ClusterDriven
LIHC_109641	chr19	34994849	34995350	chr19	35485753	35486254	510433	LIHC_109641	-120779	FXYD3	35115879	protein_coding	0.476317	0.00489864	316	GRAMD1A	Intron	70394	0.483713	0.00427647	FXYD3_m1	ClusterDriven
PCPG_8968	chr2	40450849	40451350	chr2	40677989	40678490	60981	PCPG_8968	159953	SLC8A1	40611053	protein_coding	0.49598	0.00294659	159953	SLC8A1	Intron	12100	0.498641	0.00288121	SLC8A1_p3	ClusterDriven
MESO_25631	chr5	176400354	176400855	chr5	175827355	175827856	188263	MESO_25631	15964	CLTB	176416569	protein_coding	0.49308	0.0031812	-11628	NOP16	Intron	24410	0.49308	0.00334001	CLTB_p1	ClusterDriven
SKCM_14899	chr2	126657053	126657554	chr2	127414629	127415130	75992	SKCM_14899	1371	GYPC	126655933	protein_coding	0.5618	0.000458972	1371	GYPC	Intron	10174	0.5618	0.000472675	GYPC_p1	Heterogeneous
TGCT_12093	chr2	181123672	181124173	chr2	181988399	181988900	84651	TGCT_12093	21991	AC104820.2	181101932	lincRNA	0.461477	0.00706669	-17953	AC068196.1	Promoter	NA	0.461477	0.0075157
BLCA_39790	chr6	149854884	149855385	chr6	150176020	150176521	219370	BLCA_39790	2673	RP11-350J20.12	149852462	antisense	0.597581	0.000151019	2673	RP11-350J20.12	Intron	26193	0.598437	0.000149833	RP11-350J20.12_p2	Heterogeneous
TGCT_67456	chr19	50415613	50416114	chr19	50918870	50919371	515602	TGCT_67456	-3074	SPIB	50418938	protein_coding	0.485863	0.0038448	65	CTD-2545M3.6	Promoter	NA	0.487159	0.0039071
CESC_31866	chr11	392188	392689	chr11	392188	392689	339915	CESC_31866	-175	PKP3	392614	protein_coding	0.599829	0.000140503	-173	PKP3	Promoter	NA	0.599829	0.000143219
GBM_41961	chr9	129613392	129613893	chr9	132375671	132376172	311732	GBM_41961	7133	C9orf50	129620776	protein_coding	0.683786	8.59e-06	4759	NTMT1	Intron	39062	0.683786	8.61e-06	C9orf50_p3	Heterogeneous
ACC_36288	chr7	87600671	87601172	chr7	87229987	87230488	242393	ACC_36288	112401	ABCB1	87713323	protein_coding	0.751194	8.37e-07	-26624	RUNDC3B	5' UTR	31865	0.75454	7.41e-07	ABCB1_p2	Heterogeneous
LGG_66286	chr17	8629890	8630391	chr17	8533208	8533709	466325	LGG_66286	620	MYH10	8630761	protein_coding	0.615975	8.35e-05	620	MYH10	Intron	65127	0.615975	8.49e-05	MYH10_p1	Heterogeneous
PRAD_49651	chr8	17836545	17837046	chr8	17694054	17694555	260007	PRAD_49651	-333681	NAT1	18170477	protein_coding	0.459149	0.00747358	27855	RP11-806O11.1	Intron	33269	0.459149	0.00795849	NAT1_m1	ClusterDriven
CESC_317	chr1	6419717	6420218	chr1	6479777	6480278	2014	CESC_317	4702	HES2	6424670	protein_coding	0.714349	2.97138e-06	4702	HES2	Promoter	NA	0.714349	2.95979e-06
BRCA_177876	chr17	47952224	47952725	chr17	46029590	46030091	476385	BRCA_177876	5403	PRR15L	47957878	protein_coding	0.715539	2.85e-06	-4198	RP11-6N17.6	3' UTR	66425	0.711411	3.29e-06	PRR15L_p3	Heterogeneous
CHOL_59035	chr19	1183737	1184238	chr19	1183736	1184237	501457	CHOL_59035	-256851	CTB-25B13.5	1440839	lincRNA	-0.454344	0.00896952	6430	STK11	Intron	69310	-0.454344	0.00959856	CTB-25B13.5_m1	ClusterDriven
MESO_65556	chr17	45227016	45227517	chr17	43304383	43304884	475656	MESO_65556	-5045	CTD-2020K17.1	45222222	antisense	0.486387	0.00379286	-5043	CTD-2020K17.1	Intron	66341	0.486387	0.00398744	CTD-2020K17.1_m1	ClusterDriven
PRAD_109790	chr22	42495681	42496182	chr22	42891687	42892188	547791	PRAD_109790	-57685	SERHL2	42553617	protein_coding	0.484482	0.00398349	-4645	SERHL	Distal	78782	0.488396	0.00378109	SERHL2_m2	ClusterDriven
PRAD_59415	chr9	137612133	137612634	chr9	140506585	140507086	314767	PRAD_59415	6730	ARRDC1	137605654	protein_coding	0.688104	7.4011e-06	6522	ARRDC1-AS1	Promoter	NA	0.684513	8.39308e-06
CHOL_56780	chr17	75646011	75646512	chr17	73642091	73642592	484338	CHOL_56780	19	SMIM6	75646243	protein_coding	0.78999	2.3038e-07	19	SMIM6	Promoter	NA	0.793734	2.04421e-07
THCA_35681	chr6	139980586	139981087	chr6	140301723	140302224	217797	THCA_35681	125987	RP5-899B16.1	139854850	lincRNA	0.477435	0.0047626	-86596	RP3-332B22.1	Distal	26147	0.477435	0.00502883	RP5-899B16.1_p4	ClusterDriven
THCA_31028	chr5	172869709	172870210	chr5	172296712	172297213	187362	THCA_31028	-186392	CREBRF	173056352	protein_coding	0.502407	0.00248589	35685	ERGIC1	Intron	22528	0.501597	0.00265998	CREBRF_m1	Heterogeneous
THCA_5254	chr1	119632102	119632603	chr1	120174725	120175226	25405	THCA_5254	263574	HAO2	119368779	protein_coding	0.501324	0.0025586	15420	ZNF697	Intron	1629	0.498996	0.00285293	HAO2_p4	ClusterDriven
ACC_49668	chr10	87701372	87701873	chr10	89461129	89461630	330260	ACC_49668	42010	PAPSS2	87659613	protein_coding	0.53039	0.00114944	-41618	RP11-57C13.3	Intron	40268	0.53039	0.00119293	PAPSS2_p1	Heterogeneous
TGCT_40630	chr10	70602575	70603076	chr10	72362331	72362832	326588	TGCT_40630	-51	PRF1	70602775	protein_coding	0.61153	9.65125e-05	-49	PRF1	Promoter	NA	0.61153	9.81656e-05
CHOL_36322	chr9	137277456	137277957	chr9	140171908	140172409	314581	CHOL_36322	-42	TOR4A	137277749	protein_coding	0.794282	2.02004e-07	-40	TOR4A	Promoter	NA	0.794281	2.00791e-07
HNSC_7214	chr1	198679480	198679981	chr1	198648609	198649110	38201	HNSC_7214	41060	PTPRC	198638671	protein_coding	0.461681	0.00703224	302	PEBP1P3	Intron	3648	0.459637	0.00786404	PTPRC_p1	ClusterDriven
LUSC_106457	chr19	38799592	38800093	chr19	39290232	39290733	511621	LUSC_106457	479999	KCNK6	38319844	protein_coding	0.564109	0.000427953	-2732	RNU6-140P	Distal	70548	0.560017	0.000499159	KCNK6_p4	Heterogeneous
SKCM_91336	chr19	6509334	6509835	chr19	6509345	6509846	503593	SKCM_91336	-6737	TUBB4A	6502848	protein_coding	0.675685	1.13e-05	-6735	TUBB4A	Distal	72063	0.675725	1.14e-05	TUBB4A_m2	Heterogeneous
LIHC_50140	chr7	504010	504511	chr7	543647	544148	224135	LIHC_50140	451146	ADAP1	955407	protein_coding	0.4543	0.00838995	-8141	AC147651.1	Intron	30758	0.4543	0.00895944	ADAP1_p1	ClusterDriven
KIRP_52918	chr6	139698734	139699235	chr6	140019871	140020372	217736	KIRP_52918	-224389	RP11-12A2.3	139474596	lincRNA	0.518671	0.00159767	39057	RP11-15H7.2	Distal	28147	0.518671	0.00166568	RP11-12A2.3_m4	ClusterDriven
BLCA_63748	chr11	119696823	119697324	chr11	119567533	119568034	364323	BLCA_63748	488455	TRIM29	120185529	protein_coding	0.674773	1.17e-05	-12844	CTD-2523D13.1	Intron	46800	0.674773	1.18e-05	TRIM29_p1	Heterogeneous
BLCA_102854	chr21	36126076	36126577	chr21	37498374	37498875	537248	BLCA_102854	-121660	RUNX1	36004667	protein_coding	0.532898	0.00107012	313	AP000688.14	Intron	77221	0.532898	0.00111047	RUNX1_m1	ClusterDriven
LIHC_3242	chr1	48222427	48222928	chr1	48688099	48688600	13980	LIHC_3242	-7	SLC5A9	48222685	protein_coding	0.764397	5.32352e-07	-5	SLC5A9	Promoter	NA	0.764397	5.28852e-07
CHOL_10087	chr2	119487277	119487778	chr2	120244853	120245354	74869	CHOL_10087	11080	AC013275.2	119476448	antisense	0.534808	0.00101327	11080	AC013275.2	Intron	10143	0.529622	0.00121997	AC013275.2_p1	ClusterDriven
CESC_2495	chr1	47190009	47190510	chr1	47655681	47656182	13687	CESC_2495	784	PDZK1IP1	47191044	protein_coding	0.836436	5.84865e-08	784	PDZK1IP1	Promoter	NA	0.836436	5.8406e-08
THCA_4783	chr1	109254105	109254606	chr1	109796727	109797228	22999	THCA_4783	4337	CELSR2	109250019	protein_coding	0.592391	0.000178427	4337	CELSR2	Intron	1494	0.592391	0.000182173	CELSR2_p1	Heterogeneous
LIHC_52122	chr7	46155365	46155866	chr7	46194963	46195464	235041	LIHC_52122	267259	IGFBP1	45888357	protein_coding	0.48037	0.00442322	10679	ZNF619P1	Distal	29271	0.481339	0.00454822	IGFBP1_p2	ClusterDriven
LGG_70782	chr18	55780144	55780645	chr18	53447375	53447876	496584	LGG_70782	1326	LINC01415	55781721	lincRNA	0.663419	1.72e-05	1326	LINC01415	Intron	68946	0.663419	1.73e-05	LINC01415_p4	Heterogeneous
STAD_87755	chr14	65299813	65300314	chr14	65766531	65767032	419707	STAD_87755	20797	PTBP1P	65279267	processed_pseudogene	0.615662	8.44e-05	18726	CTD-2509G16.5	Intron	53343	0.615662	8.57e-05	PTBP1P_p3	Heterogeneous
STAD_89354	chr14	103213284	103213785	chr14	103679621	103680122	427470	STAD_89354	113391	EXOC3L4	103100144	protein_coding	0.689742	7e-06	5435	RP11-736N17.10	Distal	55226	0.689742	7.02e-06	EXOC3L4_p5	Heterogeneous
PRAD_110122	chr22	45887549	45888050	chr22	46283429	46283930	548857	PRAD_110122	-52	WI2-85898F10.1	45887748	lincRNA	0.565295	0.000413261	-50	WI2-85898F10.1	Promoter	NA	0.565295	0.000425093
UCEC_1880	chr1	26959704	26960205	chr1	27286195	27286696	8146	UCEC_1880	451	KDF1	26960406	protein_coding	0.823701	8.32e-08	451	KDF1	Intron	5213	0.823701	8.31e-08	KDF1_p4	Heterogeneous
KIRP_116937	chr17	50027549	50028050	chr17	48104913	48105414	477364	KIRP_116937	-66265	RP5-875H18.9	50094065	lincRNA	0.638284	4.01e-05	-3226	Clostridiales-1	Distal	64194	0.644153	3.33e-05	RP5-875H18.9_m1	Heterogeneous
BRCA_177885	chr17	47958605	47959106	chr17	46035971	46036472	476394	BRCA_177885	-978	PRR15L	47957878	protein_coding	0.693921	6.04654e-06	-976	PRR15L	Promoter	NA	0.702922	4.42851e-06
LUSC_97726	chr17	41518700	41519201	chr17	39674952	39675453	474233	LUSC_97726	3578	KRT15	41522529	protein_coding	0.777774	3.4e-07	-1732	MIR6510	5' UTR	65956	0.778897	3.26e-07	KRT15_p10	Heterogeneous
ESCA_52581	chr7	99211140	99211641	chr7	98808763	98809264	244778	ESCA_52581	468607	CYP3A5	99679998	protein_coding	0.5344	0.00102516	-3883	KPNA7	Distal	31989	0.52966	0.00121854	CYP3A5_p1	Heterogeneous
GBM_76608	chrX	104112254	104112755	chrX	103356945	103357446	557918	GBM_76608	374	ZCCHC18	104112131	protein_coding	0.640124	3.76751e-05	374	ZCCHC18	Promoter	NA	0.640124	3.80917e-05
LUAD_55264	chr7	22858933	22859434	chr7	22898552	22899053	229330	LUAD_55264	2571	SNORD93	22856613	snoRNA	0.54011	0.000870896	2571	SNORD93	Exon	28747	0.536563	0.000999715	SNORD93_p1	ClusterDriven
PRAD_29589	chr4	140019893	140020394	chr4	140941047	140941548	151923	PRAD_29589	354376	MGST2	139665768	protein_coding	0.555475	0.000555057	-107869	RP11-392B6.1	Intron	19180	0.555475	0.000572955	MGST2_p3	Heterogeneous
PRAD_106973	chr21	34730165	34730666	chr21	36102463	36102964	536849	PRAD_106973	6765	LINC00160	34737181	lincRNA	0.57188	0.000338312	6765	LINC00160	Intron	77211	0.57188	0.000347139	LINC00160_p3	ClusterDriven
COAD_5301	chr1	94384671	94385172	chr1	94850227	94850728	21333	COAD_5301	-435420	SLC44A3	94820342	protein_coding	0.537052	0.000951417	21960	RP11-366L18.1	Distal	1424	0.537052	0.000985855	SLC44A3_m1	Heterogeneous
PRAD_64805	chr11	2443112	2443613	chr11	2464342	2464843	340909	PRAD_64805	-1321	KCNQ1	2444684	protein_coding	0.69632	5.57e-06	-1319	KCNQ1	Distal	42660	0.69632	5.57e-06	KCNQ1_m6	Heterogeneous
THCA_84023	chr19	18253676	18254177	chr19	18364486	18364987	507548	THCA_84023	1492	PDE4C	18255419	protein_coding	0.596908	0.000154347	1492	PDE4C	Intron	72496	0.596908	0.000157538	PDE4C_p1	Heterogeneous
KIRC_10260	chr2	31138375	31138876	chr2	31361241	31361742	59298	KIRC_10260	16576	GALNT14	31155202	protein_coding	0.868881	2.83035e-08	16576	GALNT14	Promoter	NA	0.867821	2.8549e-08
COAD_107665	chr19	5838546	5839047	chr19	5838557	5839058	503351	COAD_107665	934	FUT6	5839731	protein_coding	0.882669	1.98126e-08	934	FUT6	Promoter	NA	0.882669	1.96413e-08
THCA_30008	chr5	141747117	141747618	chr5	141126684	141127185	181384	THCA_30008	-418399	CTC-463A16.1	142165767	TEC	0.631424	5.03e-05	-65145	ARAP3	Distal	22112	0.631424	5.1e-05	CTC-463A16.1_m2	Heterogeneous
UCEC_93411	chr19	5847850	5848351	chr19	5847861	5848362	503360	UCEC_93411	-8370	FUT6	5839731	protein_coding	0.756399	7.02e-07	634	AC024592.9	Intron	72038	0.756399	6.96e-07	FUT6_m2	Heterogeneous
PCPG_2627	chr1	65265528	65266029	chr1	65731211	65731712	17361	PCPG_2627	17560	DNAJC6	65248219	protein_coding	0.559175	0.000496717	17560	DNAJC6	Intron	1244	0.559175	0.000512181	DNAJC6_p3	Heterogeneous
CESC_55168	chrX	46325294	46325795	chrX	46184729	46185230	554643	CESC_55168	2100	LINC01186	46327645	lincRNA	0.599131	0.00014367	2100	LINC01186	Distal	80785	0.599131	0.000146508	LINC01186_p2	Heterogeneous
BLCA_1863	chr1	26353966	26354467	chr1	26680457	26680958	7970	BLCA_1863	176814	CNKSR1	26177403	protein_coding	0.733086	1.54923e-06	-85	AIM1L	Promoter	NA	0.733086	1.54469e-06
KIRP_120050	chr17	82684395	82684896	chr17	80642271	80642772	487618	KIRP_120050	14082	RAB40B	82698728	protein_coding	0.459237	0.00745737	14082	RAB40B	Intron	67508	0.45933	0.00792309	RAB40B_p1	ClusterDriven
THCA_74607	chr16	67470249	67470750	chr16	67504152	67504653	458170	THCA_74607	-243452	LRRC29	67227048	protein_coding	0.476107	0.00492521	10737	ATP6V0D1	Intron	62595	0.470289	0.00603234	LRRC29_m7	ClusterDriven
COAD_92411	chr15	65042893	65043394	chr15	65335231	65335732	436545	COAD_92411	168344	CILP	65211488	protein_coding	-0.487134	0.00400585	-2224	SLC51B	Distal	58965	-0.490288	0.00388044	CILP_p2	ClusterDriven
COAD_46725	chr6	149473211	149473712	chr6	149794347	149794848	219299	COAD_46725	11599	ZC3H12D	149485061	protein_coding	0.600921	0.000135704	11599	ZC3H12D	Intron	28170	0.600894	0.000138356	ZC3H12D_p3	Heterogeneous
STAD_46839	chr7	84058646	84059147	chr7	83687962	83688463	241976	STAD_46839	433827	SEMA3A	84492724	protein_coding	0.542012	0.000824631	-139192	AC006322.1	Intron	31842	0.542695	0.000837359	SEMA3A_p1	Heterogeneous
KIRC_60621	chr12	51849172	51849673	chr12	52242956	52243457	379707	KIRC_60621	31524	RP11-923I11.6	51817899	lincRNA	0.810632	1.22e-07	1200	RP11-923I11.5	Intron	47985	0.810632	1.22e-07	RP11-923I11.6_p2	Heterogeneous
CESC_20676	chr6	33297517	33298018	chr6	33265294	33265795	198802	CESC_20676	1556	RGL2	33299324	protein_coding	0.459759	0.00736468	1556	RGL2	3' UTR	27062	0.459759	0.00784092	RGL2_p2	ClusterDriven
PRAD_103090	chr19	54462297	54462798	chr19	54973477	54973978	516590	PRAD_103090	1163	LENG9	54463711	protein_coding	0.528123	0.00122502	1163	LENG9	Exon	74005	0.530966	0.00117358	LENG9_p2	Heterogeneous
KIRP_119368	chr17	78342315	78342816	chr17	76338396	76338897	485519	KIRP_119368	26837	AC061992.2	78315729	lincRNA	0.587827	0.000206098	17511	SOCS3	Intron	64746	0.588005	0.000209486	AC061992.2_p2	Heterogeneous
TGCT_31390	chr7	104940649	104941150	chr7	104581096	104581597	246442	TGCT_31390	-163	RP11-325F22.2	104941063	lincRNA	0.582236	0.000245736	-161	RP11-325F22.2	Promoter	NA	0.580915	0.000261989
KIRC_29572	chr5	168295504	168296005	chr5	167722509	167723010	186198	KIRC_29572	-63398	CTB-178M22.2	168232357	antisense	0.557914	0.000515916	4104	WWC1	Intron	24346	0.557914	0.000532042	CTB-178M22.2_m2	Heterogeneous
MESO_58425	chr15	45431446	45431947	chr15	45723644	45724145	432629	MESO_58425	1168	C15orf48	45430529	protein_coding	0.575802	0.000299885	1168	C15orf48	Intron	57464	0.575802	0.000307466	C15orf48_p1	Heterogeneous
CESC_33370	chr11	65577317	65577818	chr11	65344788	65345289	351894	CESC_33370	1530	EHBP1L1	65576038	protein_coding	0.575031	0.000307144	1530	EHBP1L1	Promoter	NA	0.575031	0.000314786
CESC_35099	chr12	10672039	10672540	chr12	10824638	10825139	370722	CESC_35099	2028	STYK1	10674318	protein_coding	0.6676	1.49e-05	2028	STYK1	Intron	49591	0.669253	1.42e-05	STYK1_p6	Heterogeneous
STAD_59984	chr8	144390891	144391392	chr8	145616091	145616592	292362	STAD_59984	37007	SLC52A2	144354135	protein_coding	0.511782	0.00193064	3088	MIR939	3' UTR	34797	0.511782	0.00201571	SLC52A2_p4	ClusterDriven
COAD_121395	chrX	50114047	50114548	chrX	49878704	49879204	555145	COAD_121395	191683	CLCN5	49922615	protein_coding	0.468102	0.00600989	-41859	PYY3	Distal	80011	0.468102	0.00636973	CLCN5_p5	ClusterDriven
BRCA_167834	chr16	48250871	48251372	chr16	48284782	48285283	454614	BRCA_167834	-3554	ABCC11	48247568	protein_coding	0.563959	0.000429854	-3552	ABCC11	Intron	62164	0.562733	0.000459524	ABCC11_m1	ClusterDriven
PRAD_99376	chr19	7804876	7805377	chr19	7869762	7870263	503930	PRAD_99376	312151	C19orf45	7492976	protein_coding	0.497741	0.00281251	9298	EXOSC3P2	Distal	69560	0.497741	0.00295143	C19orf45_p2	ClusterDriven
COAD_116809	chr21	38951302	38951803	chr21	40323227	40323728	538031	COAD_116809	-204093	LINC00114	38747460	lincRNA	0.501118	0.00257304	4914	AF064858.6	Intron	77325	0.502603	0.00258859	LINC00114_m12	ClusterDriven
ACC_36321	chr7	90118472	90118973	chr7	89747786	89748287	242635	ACC_36321	-677	DPY19L2P4	90119400	transcribed_unprocessed_pseudogene	0.634069	4.60519e-05	-675	DPY19L2P4	Promoter	NA	0.637156	4.21013e-05
BRCA_95136	chr8	38034474	38034975	chr8	37891992	37892493	264742	BRCA_95136	234518	PPAPDC1B	38269243	protein_coding	0.512831	0.0018755	4384	EIF4EBP1	Intron	35481	0.465131	0.00686156	PPAPDC1B_p3	Heterogeneous
PRAD_109204	chr22	36434656	36435157	chr22	36830701	36831202	545531	PRAD_109204	20037	RP5-1119A7.14	36454944	lincRNA	0.456339	0.00799102	4019	BX470187.1	Distal	79389	0.456339	0.00852036	RP5-1119A7.14_p1	ClusterDriven
STAD_99466	chr17	39782429	39782930	chr17	37938682	37939183	473106	STAD_99466	137174	GSDMB	39919854	protein_coding	0.569962	0.000358864	44753	GRB7	Intron	65717	0.558526	0.000522198	GSDMB_p3	Heterogeneous
COAD_111968	chr20	775649	776150	chr20	756292	756793	517728	COAD_111968	-7413	SLC52A3	768487	protein_coding	0.675411	1.14e-05	-7411	SLC52A3	Intron	75420	0.675006	1.17e-05	SLC52A3_m1	Heterogeneous
UCEC_65900	chr11	72070454	72070955	chr11	71781500	71782001	355015	UCEC_65900	142004	RNF121	71928701	protein_coding	0.479453	0.00452654	1597	MIR3165	Promoter	NA	0.470306	0.00602998
STAD_3684	chr1	47323693	47324194	chr1	47789365	47789866	13715	STAD_3684	-9853	CMPK1	47333797	protein_coding	0.478014	0.0046937	-9795	STIL	Distal	952	0.478014	0.00495472	CMPK1_m1	ClusterDriven
THCA_15849	chr2	218354747	218355248	chr2	219219470	219219971	90707	THCA_15849	-1858	CATIP	218356856	protein_coding	0.460457	0.00724153	923	AC021016.7	Intron	11048	0.460457	0.00770871	CATIP_m5	ClusterDriven
MESO_9383	chr2	46850731	46851232	chr2	47077870	47078371	62636	MESO_9383	-65175	TTC7A	46916157	protein_coding	0.470278	0.00569791	2514	AC016722.3	Intron	9373	0.470278	0.00603427	TTC7A_m1	ClusterDriven
MESO_62653	chr16	66997139	66997640	chr16	67031042	67031543	457959	MESO_62653	229658	LRRC29	67227048	protein_coding	0.56546	0.00041122	8801	CES4A	Intron	62584	0.56113	0.000482585	LRRC29_p5	ClusterDriven
ESCA_89166	chr13	73428669	73429170	chr13	74002806	74003307	405803	ESCA_89166	29889	RP11-309J13.1	73399031	TEC	0.498347	0.00276805	-20566	MARK2P12	Intron	51718	0.498846	0.00286481	RP11-309J13.1_p2	ClusterDriven
CHOL_32238	chr8	123739442	123739943	chr8	124751682	124752183	283208	CHOL_32238	-2286	ANXA13	123737407	protein_coding	0.629219	5.41e-05	-2284	ANXA13	Distal	36303	0.611417	9.85e-05	ANXA13_m1	Heterogeneous
ACC_11625	chr2	200616123	200616624	chr2	201480846	201481347	87449	ACC_11625	30506	AOX1	200585868	protein_coding	0.607925	0.000108463	30506	AOX1	Intron	10879	0.607925	0.000110312	AOX1_p4	Heterogeneous
ESCA_105099	chr17	39632540	39633041	chr17	37788793	37789294	472900	ESCA_105099	6051	PPP1R1B	39626740	protein_coding	0.8066	1.38e-07	-4272	STARD3	Exon	63633	0.795811	1.9e-07	PPP1R1B_p2	Heterogeneous
HNSC_79565	chr17	81841242	81841743	chr17	79799118	79799619	487086	HNSC_79565	256839	FASN	82098332	protein_coding	0.510776	0.00198452	-1670	RP11-498C9.2	Distal	67453	0.508288	0.00221704	FASN_p4	ClusterDriven
MESO_35233	chr8	23074570	23075071	chr8	22932083	22932584	261380	MESO_35233	-333	RP11-875O11.3	23074488	antisense	0.610877	9.85564e-05	-331	RP11-875O11.3	Promoter	NA	0.610877	0.000100268
KIRP_116807	chr17	48646613	48647114	chr17	46723975	46724476	476786	KIRP_116807	159	RP11-357H14.17	48647023	lincRNA	0.847486	4.44729e-08	-57	CTD-2377D24.6	Promoter	NA	0.851285	4.04206e-08
LUSC_77675	chr12	12872867	12873368	chr12	13025801	13026302	371404	LUSC_77675	79029	GPRC5D	12952147	protein_coding	0.563954	0.000429915	-2379	RPL13AP20	Distal	49618	0.554315	0.000593414	GPRC5D_p2	Heterogeneous
ESCA_55037	chr7	155960312	155960813	chr7	155753006	155753507	256386	ESCA_55037	-2069	AC021218.2	155962632	lincRNA	0.796491	1.87e-07	-2067	AC021218.2	Distal	30702	0.796491	1.86e-07	AC021218.2_m8	Heterogeneous
STAD_60805	chr9	33229315	33229816	chr9	33229313	33229814	297174	STAD_60805	-62210	B4GALT1	33167356	protein_coding	0.495257	0.00300322	11201	SPINK4	Intron	38256	0.489369	0.00368413	B4GALT1_m1	ClusterDriven
LUSC_93484	chr16	30473653	30474154	chr16	30484974	30485475	453761	LUSC_93484	1246	ITGAL	30472658	protein_coding	0.572214	0.000334899	1246	ITGAL	Promoter	NA	0.572214	0.000343758
THCA_4989	chr1	113102997	113103498	chr1	113645619	113646120	24041	THCA_4989	-387771	PPM1J	112715477	protein_coding	0.479475	0.00452363	23635	RLIMP2	Promoter	NA	0.479475	0.0047719
ESCA_105245	chr17	39918414	39918915	chr17	38074667	38075168	473215	ESCA_105245	1189	GSDMB	39919854	protein_coding	0.73052	1.69293e-06	1189	GSDMB	Promoter	NA	0.716067	2.79272e-06
UCEC_93228	chr19	3713205	3713706	chr19	3713203	3713704	502581	UCEC_93228	5347	TJP3	3708109	protein_coding	0.664818	1.64e-05	5347	TJP3	Intron	69412	0.664818	1.65e-05	TJP3_p2	Heterogeneous
PRAD_31295	chr5	11791648	11792149	chr5	11791760	11792261	161138	PRAD_31295	112144	CTNND2	11904043	protein_coding	0.668278	1.46e-05	112144	CTNND2	Intron	22981	0.667154	1.53e-05	CTNND2_p3	Heterogeneous
CHOL_33051	chr8	144396787	144397288	chr8	145622002	145622503	292369	CHOL_33051	47406	TONSL	144444444	protein_coding	0.539383	0.000889373	-2806	MIR939	Promoter	NA	0.539383	0.000921277
UCEC_19395	chr2	196291440	196291941	chr2	197156164	197156665	86720	UCEC_19395	31667	AC020571.3	196260024	antisense	0.498063	0.00278878	2282	Metazoa_SRP	Intron	10827	0.497382	0.00297937	AC020571.3_p3	ClusterDriven
TGCT_64592	chr19	3722458	3722959	chr19	3722456	3722957	502587	TGCT_64592	14600	TJP3	3708109	protein_coding	0.742195	1.13e-06	14600	TJP3	Intron	69413	0.742195	1.13e-06	TJP3_p3	Heterogeneous
THCA_19325	chr3	64684800	64685301	chr3	64670476	64670977	109099	THCA_19325	142	ADAMTS9-AS2	64684909	antisense	0.667189	1.51273e-05	142	ADAMTS9-AS2	Promoter	NA	0.667189	1.52348e-05
CESC_39660	chr14	75249386	75249887	chr14	75716089	75716590	422001	CESC_39660	-272788	BATF	75522425	protein_coding	0.471634	0.00550998	-9772	RP11-293M10.2	Intron	53460	0.471634	0.0058329	BATF_m1	ClusterDriven
PCPG_76185	chr19	510615	511116	chr19	510615	511116	501069	PCPG_76185	-414915	ARID3A	925781	protein_coding	0.457611	0.00775269	-3031	AC005775.2	Intron	69227	0.457611	0.00826117	ARID3A_m1	ClusterDriven
KIRP_60525	chr7	116671662	116672163	chr7	116311716	116312217	248582	KIRP_60525	-477	MET	116672390	protein_coding	0.796037	1.8958e-07	-475	MET	Promoter	NA	0.791844	2.15914e-07
LUSC_77046	chr12	6312362	6312863	chr12	6421528	6422029	369482	LUSC_77046	2177	PLEKHG6	6310436	protein_coding	0.738833	1.27184e-06	2177	PLEKHG6	Promoter	NA	0.733585	1.51973e-06
PRAD_107526	chr21	41535767	41536268	chr21	42907694	42908195	538652	PRAD_107526	231806	FAM3B	41304212	protein_coding	0.571967	0.000337445	-3186	SNORA32	Distal	76966	0.573353	0.00033163	FAM3B_p5	Heterogeneous
BLCA_57443	chr10	80429611	80430112	chr10	82189367	82189868	329266	BLCA_57443	-224290	ANXA11	80205572	protein_coding	0.456411	0.00797699	22033	FAM213A	Intron	41715	0.451965	0.00948312	ANXA11_m1	ClusterDriven
KIRC_78823	chr17	51124852	51125353	chr17	49202213	49202714	478032	KIRC_78823	490326	ABCC3	50634777	protein_coding	0.465827	0.00635664	-4236	SPAG9	Distal	64246	0.489021	0.00371829	ABCC3_p3	ClusterDriven
TGCT_36839	chr8	143940138	143940639	chr8	145014306	145014807	292061	TGCT_36839	36345	PLEC	143976734	protein_coding	0.521202	0.00148926	4890	MIR661	Promoter	NA	0.526583	0.00133079
TGCT_1126	chr1	23525686	23526187	chr1	23852178	23852679	7024	TGCT_1126	5283	E2F2	23531220	protein_coding	0.561063	0.000469379	5283	E2F2	Intron	5077	0.561063	0.000483606	E2F2_p2	Heterogeneous
PCPG_29398	chr6	56954466	56954967	chr6	56819264	56819765	205129	PCPG_29398	-409	BEND6	56955126	protein_coding	0.654333	2.34112e-05	-87	DST	Promoter	NA	0.659129	2.00442e-05
COAD_118250	chr22	30247019	30247520	chr22	30643008	30643509	543981	COAD_118250	1065	RP1-102K2.8	30246205	antisense	0.673443	1.22392e-05	-417	LIF	Promoter	NA	0.673443	1.22951e-05
LUAD_8122	chr1	160159860	160160361	chr1	160129650	160130151	29966	LUAD_8122	-128120	PIGM	160031991	protein_coding	0.501945	0.00251683	8541	ATP1A4	Intron	7472	0.514525	0.0018674	PIGM_m3	ClusterDriven
CHOL_16998	chr4	6694057	6694558	chr4	6695784	6696285	134995	CHOL_16998	1239	S100P	6693069	protein_coding	0.802591	1.54e-07	1239	S100P	Intron	18384	0.802591	1.54e-07	S100P_p1	Heterogeneous
LUSC_15563	chr2	85288363	85288864	chr2	85515486	85515987	69040	LUSC_15563	-26427	AC093162.5	85315041	unprocessed_pseudogene	0.475403	0.0050136	-10418	AC093162.1	Intron	9610	0.475403	0.00529586	AC093162.5_m3	ClusterDriven
CESC_34335	chr11	118076666	118077167	chr11	117947381	117947882	363810	CESC_34335	-95	TMPRSS4	118077012	protein_coding	0.848585	4.31265e-08	-93	TMPRSS4	Promoter	NA	0.848585	4.29849e-08
CESC_12445	chr3	100525829	100526330	chr3	100244673	100245174	113090	CESC_12445	33461	TMEM45A	100492619	protein_coding	0.54448	0.000767243	33461	TMEM45A	Intron	14925	0.539746	0.000911725	TMEM45A_p1	Heterogeneous
STAD_116113	chr21	42465141	42465642	chr21	43885251	43885752	539067	STAD_116113	-114264	TFF2	42351128	protein_coding	0.482904	0.00414553	-30614	SLC37A1	Distal	77671	0.482904	0.0043673	TFF2_m9	ClusterDriven
[truncated: 4,440 more rows]
